# Supplementary material for: 5-Bromo-4-(3,5-di­bromo-2-hy­droxy­phen­yl)-2-(piperidin-1-yl)-1,3-di­thiol-2-ylium bromide
Source: Acta Crystallogr Sect E Struct Rep Online. 2013 Jun 15;69(Pt 7):o1097. doi: 10.1107/S1600536813016048 (PMC3770374; doi:10.1107/S1600536813016048)
Supplement: Supplementary file 1 [file e-69-o1097-sup1.cif]

##############################################################################
#                                                                            #
# This CIF contains the data in a paper accepted for publication in          #
# Acta Crystallographica Section E. It conforms to the requirements of       #
# Notes for Authors for Acta Crystallographica Section E, and has been       #
# peer reviewed under the auspices of the IUCr Commission on Journals.       #
#                                                                            #
# Full details of the Crystallographic Information File format               #
# are given in the paper "The Crystallographic Information File (CIF):       #
# a New Standard Archive File for Crystallography" by S. R. Hall, F. H.      #
# Allen and I. D. Brown [Acta Cryst. (1991), A47, 655-685].                  #
#                                                                            #
# The current version of the core CIF dictionary is obtainable from          #
# ftp://ftp.iucr.org/pub/cif_core.dic.                                       #
#                                                                            #
# Software is freely available for graphical display of the structure(s)     #
# in this CIF. For information consult the CIF software page                 #
# http://www.iucr.org/resources/cif/software.                                #
#                                                                            #
# This file may be used for bona fide research purposes within the           #
# scientific community so long as proper attribution is given to the journal # 
# article from which it was obtained.                                        #
#                                                                            #
##############################################################################
data_I
_audit_creation_method     SHELXL-97
_chemical_name_systematic
;
5-Bromo-4-(3,5-dibromo-2-hydroxyphenyl)-2-(piperidin-1-yl)-1,3-dithiol-2-ylium
bromide
;
_chemical_name_common     ?
_chemical_formula_moiety     'C14 H13 Br3 N O S2 +, Br -'
_chemical_formula_sum     'C14 H13 Br4 N O S2'
_chemical_formula_iupac     'C14 H13 Br3 N O S2 +, Br -'
_chemical_formula_weight     595.01
_chemical_melting_point_gt     501
_chemical_melting_point_lt     502
_symmetry_cell_setting     monoclinic
_symmetry_space_group_name_H-M     'P 21/c'
_symmetry_space_group_name_Hall     '-P 2ybc'
loop_
    _symmetry_equiv_pos_as_xyz
    'x, y, z'
    '-x, y+1/2, -z+1/2'
    '-x, -y, -z'
    'x, -y-1/2, z-1/2'
_cell_length_a     10.484(2)
_cell_length_b     7.9240(16)
_cell_length_c     21.396(4)
_cell_angle_alpha     90.00
_cell_angle_beta     95.16(3)
_cell_angle_gamma     90.00
_cell_volume     1770.4(6)
_cell_formula_units_Z     4
_cell_measurement_reflns_used     17310
_cell_measurement_theta_min     2.61
_cell_measurement_theta_max     29.63
_cell_measurement_temperature     153(2)
_exptl_crystal_description     plate
_exptl_crystal_colour     colourless
_exptl_crystal_size_max     0.26
_exptl_crystal_size_mid     0.13
_exptl_crystal_size_min     0.05
_exptl_crystal_density_diffrn     2.232
_exptl_crystal_density_meas     ?
_exptl_crystal_density_method     'not measured'
_exptl_crystal_F_000     1136
_exptl_absorpt_coefficient_mu     9.328
_exptl_absorpt_correction_type     sphere
_exptl_absorpt_process_details
;
[modified Dwiggins (1975)]
;
_exptl_absorpt_correction_T_min     0.0469
_exptl_absorpt_correction_T_max     0.0729
_exptl_special_details
; Absorption correction:
Interpolation using International Tables Vol. C, Table 6.3.3.3
for values of \mR in the range 0-2.5, and International Tables Vol. II,
Table 5.3.6B for \mR in the range 2.6--10.0. The interpolation procedure
(Dwiggins, 1975) is used with some modification.
;
_diffrn_ambient_temperature     153(2)
_diffrn_radiation_type     MoK\a
_diffrn_radiation_wavelength     0.71073
_diffrn_radiation_source     'fine-focus sealed tube'
_diffrn_radiation_monochromator     graphite
_diffrn_measurement_device_type     'Stoe IPDS 2T area-detector'
_diffrn_measurement_method     'rotation method'
_diffrn_detector_area_resol_mean     6.67
_diffrn_reflns_number     19422
_diffrn_reflns_av_R_equivalents     0.1315
_diffrn_reflns_av_sigmaI/netI     0.0873
_diffrn_reflns_theta_min     1.95
_diffrn_reflns_theta_max     28.28
_diffrn_reflns_theta_full     28.28
_diffrn_measured_fraction_theta_max     1.000
_diffrn_measured_fraction_theta_full     1.000
_diffrn_reflns_limit_h_min     -13
_diffrn_reflns_limit_h_max     13
_diffrn_reflns_limit_k_min     -10
_diffrn_reflns_limit_k_max     9
_diffrn_reflns_limit_l_min     -28
_diffrn_reflns_limit_l_max     28
_diffrn_standards_number     0
_diffrn_standards_interval_count     .
_diffrn_standards_interval_time     .
_diffrn_standards_decay_%     ?
_refine_special_details
;
Refinement of <i>F</i>^2^ against ALL reflections. The weighted <i>R</i>-factor
<i>wR</i> and goodness of fit <i>S</i> are based on <i>F</i>^2^, conventional
<i>R</i>-factors <i>R</i> are based on <i>F</i>, with <i>F</i> set to zero for
negative <i>F</i>^2^. The threshold expression of <i>F</i>^2^ >
\s(<i>F</i>^2^) is used only for calculating <i>R</i>-factors(gt) <i>etc</i>.
and is not relevant to the choice of reflections for refinement.
<i>R</i>-factors based on <i>F</i>^2^ are statistically about twice as large
as those based on <i>F</i>, and <i>R</i>- factors based on ALL data will be
even larger.
;
_reflns_number_total     4399
_reflns_number_gt     3413
_reflns_threshold_expression     I>2\s(I)
_refine_ls_structure_factor_coef     Fsqd
_refine_ls_matrix_type     full
_refine_ls_R_factor_all     0.0850
_refine_ls_R_factor_gt     0.0613
_refine_ls_wR_factor_gt     0.1281
_refine_ls_wR_factor_ref     0.1372
_refine_ls_goodness_of_fit_ref     1.079
_refine_ls_restrained_S_all     1.079
_refine_ls_number_reflns     4399
_refine_ls_number_parameters     200
_refine_ls_number_restraints     0
_refine_ls_hydrogen_treatment     constr
_refine_ls_weighting_scheme     calc
_refine_ls_weighting_details
                 'calc w=1/[\s^2^(Fo^2^)+(0.0656P)^2^] where P=(Fo^2^+2Fc^2^)/3'
_atom_sites_solution_hydrogens     geom
_atom_sites_solution_primary     direct
_atom_sites_solution_secondary     difmap
_refine_ls_shift/su_max     0.000
_refine_ls_shift/su_mean     0.000
_refine_diff_density_max     1.523
_refine_diff_density_min     -1.031
_refine_ls_extinction_method     none
_refine_ls_extinction_coef     ?
loop_
    _atom_type_symbol
    _atom_type_description
    _atom_type_scat_dispersion_real
    _atom_type_scat_dispersion_imag
    _atom_type_scat_source
    'C' 'C' 0.0033 0.0016
                         'International Tables Vol C Tables 4.2.6.8 and 6.1.1.4'
    'H' 'H' 0.0000 0.0000
                         'International Tables Vol C Tables 4.2.6.8 and 6.1.1.4'
    'N' 'N' 0.0061 0.0033
                         'International Tables Vol C Tables 4.2.6.8 and 6.1.1.4'
    'O' 'O' 0.0106 0.0060
                         'International Tables Vol C Tables 4.2.6.8 and 6.1.1.4'
    'S' 'S' 0.1246 0.1234
                         'International Tables Vol C Tables 4.2.6.8 and 6.1.1.4'
    'Br' 'Br' -0.2901 2.4595
                         'International Tables Vol C Tables 4.2.6.8 and 6.1.1.4'
_computing_data_collection     'X-AREA (Stoe & Cie, 2002)'
_computing_cell_refinement     'X-AREA (Stoe & Cie, 2002)'
_computing_data_reduction     'X-AREA (Stoe & Cie, 2002)'
_computing_structure_solution     'SHELXS97 (Sheldrick, 2008)'
_computing_structure_refinement     'SHELXL97 (Sheldrick, 2008)'
_computing_molecular_graphics     'XP in SHELXTL (Sheldrick, 2008)'
_computing_publication_material     'SHELXL97 (Sheldrick, 2008)'
loop_
    _atom_site_type_symbol
    _atom_site_label
    _atom_site_fract_x
    _atom_site_fract_y
    _atom_site_fract_z
    _atom_site_U_iso_or_equiv
    _atom_site_adp_type
    _atom_site_calc_flag
    _atom_site_refinement_flags
    _atom_site_occupancy
    _atom_site_symmetry_multiplicity
    _atom_site_disorder_assembly
    _atom_site_disorder_group
    N N 0.2558(5) 1.1734(8) 0.0481(2) 0.0247(12) Uani d . 1 1 . .
    O O 0.6690(4) 0.9340(7) 0.1718(2) 0.0250(10) Uani d . 1 1 . .
    H H0 0.7142 0.9925 0.1496 0.038 Uiso calc R 1 1 . .
    Br Br1 0.93336(6) 0.89688(11) 0.24480(3) 0.03220(19) Uani d . 1 1 . .
    Br Br2 0.68140(7) 1.21285(10) 0.43451(3) 0.03022(18) Uani d . 1 1 . .
    Br Br3 0.27602(6) 0.94400(9) 0.29348(3) 0.02288(16) Uani d . 1 1 . .
    Br Br4 0.80174(7) 1.19802(10) 0.09104(3) 0.03071(18) Uani d . 1 1 . .
    S S1 0.20158(14) 1.0731(2) 0.16132(7) 0.0216(3) Uani d . 1 1 . .
    S S2 0.46012(15) 1.1582(2) 0.13143(7) 0.0246(3) Uani d . 1 1 . .
    C C1 0.5624(6) 1.0722(8) 0.2511(3) 0.0201(12) Uani d . 1 1 . .
    C C2 0.6747(6) 0.9999(9) 0.2309(3) 0.0210(12) Uani d . 1 1 . .
    C C3 0.7839(6) 0.9945(9) 0.2716(3) 0.0249(13) Uani d . 1 1 . .
    C C4 0.7862(7) 1.0585(10) 0.3319(3) 0.0270(14) Uani d . 1 1 . .
    H H4 0.8626 1.0542 0.3594 0.032 Uiso calc R 1 1 . .
    C C5 0.6763(7) 1.1286(9) 0.3516(3) 0.0249(13) Uani d . 1 1 . .
    C C6 0.5634(6) 1.1376(8) 0.3120(3) 0.0219(12) Uani d . 1 1 . .
    H H6 0.4886 1.1871 0.3260 0.026 Uiso calc R 1 1 . .
    C C7 0.4449(6) 1.0855(9) 0.2082(3) 0.0227(13) Uani d . 1 1 . .
    C C8 0.3247(6) 1.0477(9) 0.2205(3) 0.0221(12) Uani d . 1 1 . .
    C C9 0.3003(5) 1.1413(9) 0.1063(3) 0.0208(12) Uani d . 1 1 . .
    C C10 0.1219(6) 1.1466(11) 0.0266(3) 0.0287(15) Uani d . 1 1 . .
    H H10A 0.0709 1.1381 0.0632 0.034 Uiso calc R 1 1 . .
    H H10B 0.1126 1.0393 0.0030 0.034 Uiso calc R 1 1 . .
    C C11 0.0718(7) 1.2914(10) -0.0152(3) 0.0306(15) Uani d . 1 1 . .
    H H11A 0.0750 1.3977 0.0092 0.037 Uiso calc R 1 1 . .
    H H11B -0.0185 1.2697 -0.0309 0.037 Uiso calc R 1 1 . .
    C C12 0.1533(8) 1.3085(11) -0.0705(3) 0.0340(16) Uani d . 1 1 . .
    H H12A 0.1453 1.2047 -0.0963 0.041 Uiso calc R 1 1 . .
    H H12B 0.1218 1.4046 -0.0972 0.041 Uiso calc R 1 1 . .
    C C13 0.2923(7) 1.3368(10) -0.0478(3) 0.0297(15) Uani d . 1 1 . .
    H H13A 0.3015 1.4482 -0.0270 0.036 Uiso calc R 1 1 . .
    H H13B 0.3440 1.3383 -0.0843 0.036 Uiso calc R 1 1 . .
    C C14 0.3436(7) 1.2010(11) -0.0022(3) 0.0291(15) Uani d . 1 1 . .
    H H14A 0.3534 1.0942 -0.0253 0.035 Uiso calc R 1 1 . .
    H H14B 0.4291 1.2348 0.0171 0.035 Uiso calc R 1 1 . .
loop_
    _atom_site_aniso_label
    _atom_site_aniso_U_11
    _atom_site_aniso_U_22
    _atom_site_aniso_U_33
    _atom_site_aniso_U_12
    _atom_site_aniso_U_13
    _atom_site_aniso_U_23
    N 0.024(3) 0.033(3) 0.017(2) -0.001(2) -0.0002(19) 0.003(2)
    O 0.028(2) 0.029(3) 0.0191(19) -0.002(2) 0.0093(17) -0.0033(19)
    Br1 0.0235(3) 0.0384(4) 0.0354(3) 0.0043(3) 0.0065(3) 0.0071(3)
    Br2 0.0406(4) 0.0313(4) 0.0183(3) -0.0038(3) -0.0001(2) -0.0008(3)
    Br3 0.0253(3) 0.0252(3) 0.0188(3) -0.0002(2) 0.0056(2) 0.0019(2)
    Br4 0.0434(4) 0.0259(4) 0.0247(3) 0.0012(3) 0.0133(3) 0.0004(3)
    S1 0.0211(6) 0.0256(8) 0.0184(6) -0.0011(6) 0.0037(5) 0.0009(6)
    S2 0.0218(7) 0.0335(9) 0.0186(6) -0.0036(6) 0.0024(5) 0.0035(6)
    C1 0.025(3) 0.017(3) 0.018(2) 0.000(2) 0.003(2) 0.002(2)
    C2 0.028(3) 0.017(3) 0.018(2) -0.004(2) 0.002(2) -0.001(2)
    C3 0.025(3) 0.021(3) 0.029(3) -0.002(3) 0.008(2) 0.002(3)
    C4 0.027(3) 0.028(4) 0.025(3) -0.002(3) -0.006(2) 0.005(3)
    C5 0.036(3) 0.023(3) 0.015(2) -0.006(3) 0.002(2) -0.001(2)
    C6 0.030(3) 0.015(3) 0.021(3) 0.001(2) 0.004(2) 0.000(2)
    C7 0.031(3) 0.020(3) 0.017(3) 0.001(2) -0.002(2) 0.000(2)
    C8 0.028(3) 0.022(3) 0.016(2) 0.003(3) 0.001(2) 0.000(2)
    C9 0.016(2) 0.022(3) 0.024(3) -0.001(2) 0.002(2) 0.000(2)
    C10 0.024(3) 0.038(4) 0.025(3) 0.001(3) 0.002(2) 0.002(3)
    C11 0.027(3) 0.033(4) 0.033(3) 0.003(3) 0.004(3) 0.002(3)
    C12 0.046(4) 0.034(4) 0.022(3) 0.004(3) 0.002(3) 0.007(3)
    C13 0.043(4) 0.028(4) 0.018(3) -0.003(3) 0.004(3) 0.000(3)
    C14 0.030(3) 0.040(4) 0.017(3) 0.004(3) 0.004(2) 0.004(3)
_geom_special_details
;
 All e.s.d.'s (except the e.s.d. in the dihedral angle between two l.s. planes)
are estimated using the full covariance matrix. The cell e.s.d.'s are taken
into account individually in the estimation of e.s.d.'s in distances, angles
and torsion angles; correlations between e.s.d.'s in cell parameters are only
used when they are defined by crystal symmetry. An approximate (isotropic)
treatment of cell e.s.d.'s is used for estimating e.s.d.'s involving l.s.
planes.
;
loop_
    _geom_bond_atom_site_label_1
    _geom_bond_atom_site_label_2
    _geom_bond_site_symmetry_2
    _geom_bond_distance
    _geom_bond_publ_flag
    N C9 . 1.314(8) ?
    N C10 . 1.453(8) ?
    N C14 . 1.495(8) ?
    O C2 . 1.365(7) ?
    O H0 . 0.8400 ?
    Br1 C3 . 1.883(7) ?
    Br2 C5 . 1.892(6) ?
    Br3 C8 . 1.876(6) ?
    Br3 Br4 2_645 3.3063(11) ?
    S1 C9 . 1.723(6) ?
    S1 C8 . 1.737(6) ?
    S2 C9 . 1.718(6) ?
    S2 C7 . 1.761(6) ?
    C1 C6 . 1.401(8) ?
    C1 C2 . 1.412(9) ?
    C1 C7 . 1.472(9) ?
    C2 C3 . 1.375(9) ?
    C3 C4 . 1.385(10) ?
    C4 C5 . 1.380(10) ?
    C4 H4 . 0.9500 ?
    C5 C6 . 1.394(9) ?
    C6 H6 . 0.9500 ?
    C7 C8 . 1.344(9) ?
    C10 C11 . 1.519(10) ?
    C10 H10A . 0.9900 ?
    C10 H10B . 0.9900 ?
    C11 C12 . 1.527(10) ?
    C11 H11A . 0.9900 ?
    C11 H11B . 0.9900 ?
    C12 C13 . 1.511(11) ?
    C12 H12A . 0.9900 ?
    C12 H12B . 0.9900 ?
    C13 C14 . 1.518(10) ?
    C13 H13A . 0.9900 ?
    C13 H13B . 0.9900 ?
    C14 H14A . 0.9900 ?
    C14 H14B . 0.9900 ?
loop_
    _geom_angle_atom_site_label_1
    _geom_angle_atom_site_label_2
    _geom_angle_atom_site_label_3
    _geom_angle_site_symmetry_1
    _geom_angle_site_symmetry_3
    _geom_angle
    _geom_angle_publ_flag
    C9 N C10 . . 121.5(5) ?
    C9 N C14 . . 121.4(5) ?
    C10 N C14 . . 115.7(5) ?
    C2 O H0 . . 109.5 ?
    C8 Br3 Br4 . 2_645 169.9(2) ?
    C9 S1 C8 . . 94.7(3) ?
    C9 S2 C7 . . 95.7(3) ?
    C6 C1 C2 . . 119.9(6) ?
    C6 C1 C7 . . 119.3(6) ?
    C2 C1 C7 . . 120.8(5) ?
    O C2 C3 . . 122.7(6) ?
    O C2 C1 . . 118.1(5) ?
    C3 C2 C1 . . 119.2(6) ?
    C2 C3 C4 . . 121.5(6) ?
    C2 C3 Br1 . . 119.2(5) ?
    C4 C3 Br1 . . 119.2(5) ?
    C5 C4 C3 . . 119.1(6) ?
    C5 C4 H4 . . 120.4 ?
    C3 C4 H4 . . 120.4 ?
    C4 C5 C6 . . 121.5(6) ?
    C4 C5 Br2 . . 118.3(5) ?
    C6 C5 Br2 . . 120.2(5) ?
    C5 C6 C1 . . 118.8(6) ?
    C5 C6 H6 . . 120.6 ?
    C1 C6 H6 . . 120.6 ?
    C8 C7 C1 . . 127.4(6) ?
    C8 C7 S2 . . 114.9(5) ?
    C1 C7 S2 . . 117.7(5) ?
    C7 C8 S1 . . 118.7(5) ?
    C7 C8 Br3 . . 126.2(5) ?
    S1 C8 Br3 . . 114.7(4) ?
    N C9 S2 . . 122.3(5) ?
    N C9 S1 . . 121.6(5) ?
    S2 C9 S1 . . 116.1(4) ?
    N C10 C11 . . 110.5(6) ?
    N C10 H10A . . 109.6 ?
    C11 C10 H10A . . 109.6 ?
    N C10 H10B . . 109.6 ?
    C11 C10 H10B . . 109.6 ?
    H10A C10 H10B . . 108.1 ?
    C10 C11 C12 . . 109.6(6) ?
    C10 C11 H11A . . 109.7 ?
    C12 C11 H11A . . 109.7 ?
    C10 C11 H11B . . 109.7 ?
    C12 C11 H11B . . 109.7 ?
    H11A C11 H11B . . 108.2 ?
    C13 C12 C11 . . 110.8(6) ?
    C13 C12 H12A . . 109.5 ?
    C11 C12 H12A . . 109.5 ?
    C13 C12 H12B . . 109.5 ?
    C11 C12 H12B . . 109.5 ?
    H12A C12 H12B . . 108.1 ?
    C12 C13 C14 . . 112.2(6) ?
    C12 C13 H13A . . 109.2 ?
    C14 C13 H13A . . 109.2 ?
    C12 C13 H13B . . 109.2 ?
    C14 C13 H13B . . 109.2 ?
    H13A C13 H13B . . 107.9 ?
    N C14 C13 . . 111.2(6) ?
    N C14 H14A . . 109.4 ?
    C13 C14 H14A . . 109.4 ?
    N C14 H14B . . 109.4 ?
    C13 C14 H14B . . 109.4 ?
    H14A C14 H14B . . 108.0 ?
loop_
    _geom_torsion_atom_site_label_1
    _geom_torsion_atom_site_label_2
    _geom_torsion_atom_site_label_3
    _geom_torsion_atom_site_label_4
    _geom_torsion_site_symmetry_1
    _geom_torsion_site_symmetry_2
    _geom_torsion_site_symmetry_3
    _geom_torsion_site_symmetry_4
    _geom_torsion
    _geom_torsion_publ_flag
    C6 C1 C2 O . . . . 178.5(6) ?
    C7 C1 C2 O . . . . -3.8(9) ?
    C6 C1 C2 C3 . . . . 0.1(10) ?
    C7 C1 C2 C3 . . . . 177.9(6) ?
    O C2 C3 C4 . . . . -178.4(6) ?
    C1 C2 C3 C4 . . . . -0.1(10) ?
    O C2 C3 Br1 . . . . 1.3(9) ?
    C1 C2 C3 Br1 . . . . 179.6(5) ?
    C2 C3 C4 C5 . . . . 0.3(11) ?
    Br1 C3 C4 C5 . . . . -179.4(5) ?
    C3 C4 C5 C6 . . . . -0.5(11) ?
    C3 C4 C5 Br2 . . . . 179.3(5) ?
    C4 C5 C6 C1 . . . . 0.6(11) ?
    Br2 C5 C6 C1 . . . . -179.2(5) ?
    C2 C1 C6 C5 . . . . -0.4(10) ?
    C7 C1 C6 C5 . . . . -178.1(6) ?
    C6 C1 C7 C8 . . . . -47.4(10) ?
    C2 C1 C7 C8 . . . . 134.8(8) ?
    C6 C1 C7 S2 . . . . 132.8(6) ?
    C2 C1 C7 S2 . . . . -44.9(8) ?
    C9 S2 C7 C8 . . . . -1.0(6) ?
    C9 S2 C7 C1 . . . . 178.8(5) ?
    C1 C7 C8 S1 . . . . -179.6(6) ?
    S2 C7 C8 S1 . . . . 0.2(8) ?
    C1 C7 C8 Br3 . . . . -7.4(11) ?
    S2 C7 C8 Br3 . . . . 172.4(4) ?
    C9 S1 C8 C7 . . . . 0.8(6) ?
    C9 S1 C8 Br3 . . . . -172.3(4) ?
    Br4 Br3 C8 C7 2_645 . . . -87.8(13) ?
    Br4 Br3 C8 S1 2_645 . . . 84.7(12) ?
    C10 N C9 S2 . . . . 175.4(6) ?
    C14 N C9 S2 . . . . 9.5(10) ?
    C10 N C9 S1 . . . . -2.5(10) ?
    C14 N C9 S1 . . . . -168.4(6) ?
    C7 S2 C9 N . . . . -176.5(6) ?
    C7 S2 C9 S1 . . . . 1.5(5) ?
    C8 S1 C9 N . . . . 176.6(6) ?
    C8 S1 C9 S2 . . . . -1.4(5) ?
    C9 N C10 C11 . . . . 138.2(7) ?
    C14 N C10 C11 . . . . -55.1(8) ?
    N C10 C11 C12 . . . . 57.3(8) ?
    C10 C11 C12 C13 . . . . -57.8(9) ?
    C11 C12 C13 C14 . . . . 54.4(9) ?
    C9 N C14 C13 . . . . -142.7(7) ?
    C10 N C14 C13 . . . . 50.6(9) ?
    C12 C13 C14 N . . . . -49.1(8) ?
loop_
    _geom_hbond_atom_site_label_D
    _geom_hbond_atom_site_label_H
    _geom_hbond_atom_site_label_A
    _geom_hbond_site_symmetry_A
    _geom_hbond_distance_DH
    _geom_hbond_distance_HA
    _geom_hbond_distance_DA
    _geom_hbond_angle_DHA
    _geom_hbond_publ_flag
    O H0 Br4 . 0.84 2.30 3.120(5) 167 yes
    C6 H6 O 2_655 0.95 2.56 3.424(8) 151 no
    C10 H10A S1 . 0.99 2.46 2.985(7) 113 no
    C13 H13A Br2 2_655 0.99 2.88 3.836(7) 163 no
    C14 H14B S2 . 0.99 2.51 3.026(7) 112 no
data_global
_journal_date_recd_electronic     2013-05-30
_journal_date_accepted     2013-06-09
_journal_name_full     'Acta Crystallographica, Section E'
_journal_year     2013
_journal_volume     69
_journal_issue      7
_journal_page_first     o1097
_journal_page_last     o1097
_journal_paper_category     QO
_journal_paper_doi     10.1107/S1600536813016048
_journal_coeditor_code     ZS2264
_publ_contact_author_name     'Lucian M. Birsa'
_publ_contact_author_address
;
Department of Chemistry, "Al. I. Cuza" University Iasi, 11 Carol I Bvd,
Iasi 700506, Romania
;
_publ_contact_author_email     'lbirsa@uaic.ro'
_publ_contact_author_fax     '+40 232 201313'
_publ_contact_author_phone     '+40 232 201349'
_publ_section_title
;
5-Bromo-4-(3,5-dibromo-2-hydroxyphenyl)-2-(piperidin-1-yl)-1,3-dithiol-2-ylium
bromide
;
loop_
    _publ_author_name
    _publ_author_footnote
    _publ_author_address
    'Chirita, Paul' ?
;
Department of Chemistry, University of Craiova, 107I Calea Bucuresti, Craiova,
Romania
;
    'Hrib, Cristian G.' .
;
Chemisches Institut der Otto-von-Guericke-Universit\"at
Universit\"atsplatz 2
D-39116 Magdeburg
Germany
;
    'Birsa, Lucian M.' .
;
Department of Chemistry, "Al. I. Cuza" University Iasi, 11 Carol I Bvd,
Iasi 700506, Romania
;
