# Supplementary material for: 5-Bromo-4-(3,5-di­bromo-2-hy­droxy­phen­yl)-2-(piperidin-1-yl)-1,3-di­thiol-2-ylium bromide
Source: Acta Crystallogr Sect E Struct Rep Online. 2013 Jun 15;69(Pt 7):o1097. doi: 10.1107/S1600536813016048 (PMC3770374; doi:10.1107/S1600536813016048)
Supplement: Supplementary file 2 [file e-69-o1097-Isup2.hkl]

# 
# h,k,l, Fc-squared, Fo-squared, sigma(Fo-squared) and status flag 
# 
data_I
_shelx_title ' ip316.hkl in P2(1)/c' 
_shelx_refln_list_code          4 
_shelx_F_calc_maximum      379.02 
_exptl_crystal_F_000      1136.00 
_reflns_d_resolution_high  0.7500 
 
loop_ 
 _symmetry_equiv_pos_as_xyz 
 'x, y, z' 
 '-x, y+1/2, -z+1/2' 
 '-x, -y, -z' 
 'x, -y-1/2, z-1/2' 
 
_cell_length_a    10.4844 
_cell_length_b     7.9240 
_cell_length_c    21.3964 
_cell_angle_alpha  90.000 
_cell_angle_beta   95.162 
_cell_angle_gamma  90.000 
 
_shelx_F_squared_multiplier     1.000 
 
loop_ 
 _refln_index_h 
 _refln_index_k 
 _refln_index_l 
 _refln_F_squared_calc 
 _refln_F_squared_meas 
 _refln_F_squared_sigma 
 _refln_observed_status 
   1   0   0      550.64      -12.02    230.32 o 
   3   0   0     7338.20     5593.33   1000.37 o 
   4   0   0    10728.58     8413.75   1235.69 o 
   5   0   0    15969.08    11835.79    291.40 o 
   6   0   0       25.76     -214.48    311.43 o 
   7   0   0     3050.02     2836.09    161.44 o 
   8   0   0    43353.30    38775.72   1075.47 o 
   9   0   0       53.07      166.28    159.86 o 
  10   0   0      420.91      500.97    165.23 o 
  11   0   0      578.08      915.25    194.27 o 
  12   0   0     1005.50     1209.40    137.48 o 
  13   0   0        9.21       62.39    143.11 o 
   1   1   0     9312.53     9275.50    636.99 o 
   2   1   0     9148.45     7827.53    437.94 o 
   3   1   0    39767.70    31531.59   1663.43 o 
   4   1   0     1510.48     1947.24    193.39 o 
   5   1   0     8331.21     7721.77    405.28 o 
   6   1   0       58.06       47.84    103.56 o 
   7   1   0     2441.99     2622.57    107.95 o 
   8   1   0      194.20       38.94    117.07 o 
   9   1   0     3308.04     3265.68    111.95 o 
  10   1   0     2714.57     2819.10    182.86 o 
  11   1   0     1674.41     2012.11    136.64 o 
  12   1   0      706.35     1103.89    105.50 o 
  13   1   0      345.77      560.91    107.98 o 
   0   2   0     1633.98     2231.05    382.52 o 
   1   2   0      272.16     2276.41    665.76 o 
   2   2   0       57.55      569.85    233.86 o 
   3   2   0      834.42     1458.28    253.83 o 
   4   2   0     3126.85     4510.67    752.02 o 
   5   2   0      763.67     3142.36   1175.67 o 
   6   2   0    10562.04     8555.49    404.99 o 
   7   2   0     1031.84      934.03    103.47 o 
   8   2   0     2200.72     1935.87    110.44 o 
   9   2   0     3386.17     3176.67    148.04 o 
  10   2   0      360.45      609.92     93.44 o 
  11   2   0      708.17      703.51    146.46 o 
  12   2   0      100.12       49.14    141.83 o 
  13   2   0      452.54      627.75    106.05 o 
   1   3   0    13446.01    14668.04    244.69 o 
   2   3   0     5044.13     5014.10    541.73 o 
   3   3   0     6231.79     6840.56    187.55 o 
   4   3   0     1810.08     2334.20    206.00 o 
   5   3   0      892.12      886.17     96.83 o 
   6   3   0    11516.40     9896.77    523.19 o 
   7   3   0    14611.50    12905.34    631.63 o 
   8   3   0     9927.28     8557.32    248.98 o 
   9   3   0     7266.52     6234.09    123.43 o 
  10   3   0      677.73      560.71    114.21 o 
  11   3   0       66.38      155.55    118.67 o 
  12   3   0     2911.01     3204.44    124.15 o 
  13   3   0        6.56      352.79    127.19 o 
   0   4   0     1358.16     2551.49    316.43 o 
   1   4   0     1873.01     2313.96    257.50 o 
   2   4   0    15707.16    17539.40   1036.77 o 
   3   4   0     1255.36     1228.20    145.68 o 
   4   4   0        5.83      378.07    212.76 o 
   5   4   0      456.95      295.11    143.93 o 
   6   4   0     5741.23     5666.07    248.40 o 
   7   4   0      582.51      552.88    110.99 o 
   8   4   0      525.74      674.49    113.90 o 
   9   4   0      801.95      887.30    117.73 o 
  10   4   0      974.89     1113.18    126.12 o 
  11   4   0      301.10      441.99    118.45 o 
  12   4   0       69.93      -71.90    125.30 o 
   1   5   0     8300.48     8158.64    211.29 o 
   2   5   0     1606.07     1704.17    141.61 o 
   3   5   0     1934.36     2216.62    146.65 o 
   4   5   0     3791.83     3429.25    297.26 o 
   5   5   0     3761.43     3658.55    268.84 o 
   6   5   0     9488.92     8836.99    674.37 o 
   7   5   0      180.35      188.43    110.12 o 
   8   5   0     1543.61     1669.05    118.78 o 
   9   5   0      370.90      474.48    161.01 o 
  10   5   0     1923.96     1960.01    118.86 o 
  11   5   0       53.28       69.55    118.95 o 
  12   5   0      127.63      323.98    111.17 o 
   0   6   0     2029.59     2315.17    310.42 o 
   1   6   0     1348.14     1755.69    166.33 o 
   2   6   0        1.12       46.65    123.23 o 
   3   6   0     2220.90     2426.40    130.25 o 
   4   6   0       12.59      197.94    128.24 o 
   5   6   0      532.03      516.43    113.15 o 
   6   6   0     1101.02     1044.45    120.22 o 
   7   6   0      284.42      409.11    148.09 o 
   8   6   0      702.95      811.39    161.42 o 
   9   6   0     1050.03     1265.42    124.48 o 
  10   6   0       19.71       23.03    118.91 o 
  11   6   0        1.93      104.26    109.71 o 
   1   7   0     4071.75     3948.50    279.71 o 
   2   7   0     2653.46     2760.33    156.20 o 
   3   7   0      125.72      272.53    127.55 o 
   4   7   0      623.09      661.50    128.41 o 
   5   7   0     2097.58     2127.19    129.92 o 
   6   7   0     1091.68     1155.83    128.62 o 
   7   7   0        2.46      -47.19    135.44 o 
   8   7   0      125.48      412.90    139.40 o 
   9   7   0     1232.45      970.57    146.16 o 
  10   7   0     1212.62     1328.71    133.22 o 
   0   8   0     9737.77     8463.58    300.41 o 
   1   8   0      106.71      230.28    156.61 o 
   2   8   0     8833.60     8602.62    777.67 o 
   3   8   0      295.47      338.50    160.95 o 
   4   8   0     1994.97     2141.44    169.83 o 
   5   8   0      320.90      266.65    118.65 o 
   6   8   0       81.59      214.02    117.69 o 
   7   8   0      194.44      202.93    140.38 o 
   8   8   0      198.45      106.71    141.74 o 
   9   8   0       52.23        6.54    139.82 o 
   1   9   0      840.34      863.53    163.04 o 
   2   9   0        7.86      122.58    159.52 o 
   3   9   0      915.13      822.76    161.06 o 
   4   9   0      231.52      212.53    158.52 o 
   5   9   0      119.80      191.30    120.28 o 
   6   9   0       49.74       95.54    118.92 o 
   7   9   0      170.02      189.13    130.79 o 
   0  10   0      522.38      469.64    201.09 o 
   1  10   0     1092.32      905.97    257.91 o 
   2  10   0        4.61      119.15    165.34 o 
   3  10   0       94.62      -40.28    171.00 o 
   4  10   0      391.14      307.92    145.85 o 
 -13   1   1       12.34      287.30    103.71 o 
 -12   1   1     2272.78     2448.85    134.84 o 
 -11   1   1     3820.54     4066.44    105.85 o 
 -10   1   1      721.77      844.22     99.79 o 
  -9   1   1     4029.12     3815.13    122.78 o 
  -8   1   1     2866.74     2523.87    143.67 o 
  -7   1   1     6480.82     5716.29    187.74 o 
  -6   1   1     9609.52     7887.80    261.90 o 
  -5   1   1     4432.91     4091.35    241.66 o 
  -4   1   1     3013.77     3108.93    531.22 o 
  -3   1   1    53610.94    43103.41   4156.84 o 
  -2   1   1     4296.79     4145.88    470.82 o 
  -1   1   1     1317.43     1264.69    170.84 o 
   0   1   1     1759.01     1873.07    209.57 o 
   1   1   1      626.91      539.48    143.59 o 
   2   1   1     7850.50     6906.47    402.25 o 
   3   1   1     7864.87     5946.54    258.79 o 
   4   1   1     2020.49     1266.87    215.81 o 
   5   1   1     1346.53     3135.69    680.55 o 
   6   1   1    14819.47    11532.48    162.09 o 
   7   1   1        2.64      477.05    233.64 o 
   8   1   1     6202.62     5266.60    197.53 o 
   9   1   1      228.50      324.37    114.40 o 
  10   1   1     1242.08     1441.37    139.74 o 
  11   1   1     2363.58     2503.76    176.00 o 
  12   1   1     4978.24     5923.18    127.14 o 
  13   1   1        6.35       11.78    106.65 o 
 -13   2   1       37.44       84.01    104.80 o 
 -12   2   1      459.57      617.31    104.07 o 
 -11   2   1       51.04      252.87    118.52 o 
 -10   2   1      432.45      679.93    114.34 o 
  -9   2   1     8948.12     7980.55    276.53 o 
  -8   2   1        0.89      205.68     96.19 o 
  -7   2   1       14.19      135.73     93.44 o 
  -6   2   1    30684.51    24998.10    944.30 o 
  -5   2   1     8734.78     7893.81    113.78 o 
  -4   2   1     4734.83     5712.97    511.61 o 
  -3   2   1    17450.71    17250.42   1640.77 o 
  -2   2   1     3655.84     4403.03    435.63 o 
  -1   2   1    56444.82    63058.59   4285.84 o 
   0   2   1     1825.19     2935.23    420.41 o 
   1   2   1     3835.18     6901.44   1047.01 o 
   2   2   1    20876.93    21276.81   1197.91 o 
   3   2   1    14261.80    13583.99    575.25 o 
   4   2   1     4485.53     6132.57   1092.74 o 
   5   2   1    14017.17    12986.03    371.53 o 
   6   2   1      669.25      363.04    108.06 o 
   7   2   1     1827.91     1638.40    107.94 o 
   8   2   1      636.64      569.40    103.57 o 
   9   2   1    13709.97    12363.35    150.96 o 
  10   2   1     1973.56     1993.13    104.43 o 
  11   2   1       93.47      183.97     96.21 o 
  12   2   1     1115.15     1104.68    140.39 o 
  13   2   1        0.06     -126.60    126.60 o 
 -13   3   1       26.81      137.39    127.13 o 
 -12   3   1     1448.27     1626.10    155.77 o 
 -11   3   1     1750.64     2000.78    116.48 o 
 -10   3   1      627.43      734.76    125.54 o 
  -9   3   1     1958.43     1802.55    107.69 o 
  -8   3   1      115.46      397.13    102.25 o 
  -7   3   1      711.26      500.67    105.99 o 
  -6   3   1     2628.31     2423.51    118.40 o 
  -5   3   1     2951.62     2873.99    211.31 o 
  -4   3   1        4.59      808.49    349.62 o 
  -3   3   1     6379.52     7093.48    151.54 o 
  -2   3   1     2249.92     2265.89    336.76 o 
  -1   3   1     4732.90     5126.09    168.77 o 
   0   3   1     2782.98     3447.27    301.41 o 
   1   3   1    11323.62    12823.15    224.43 o 
   2   3   1       63.71       21.10    123.50 o 
   3   3   1    21736.85    20897.94   1527.74 o 
   4   3   1     9617.77    10207.61    426.15 o 
   5   3   1     7549.12     6591.77    210.15 o 
   6   3   1       37.13      271.35    189.63 o 
   7   3   1      398.30      339.12    112.04 o 
   8   3   1     1092.03      958.82    117.36 o 
   9   3   1     2267.44     2121.67     93.66 o 
  10   3   1      498.03      560.78    101.12 o 
  11   3   1      810.06      950.74    127.79 o 
  12   3   1      233.98      189.99    110.45 o 
  13   3   1      589.02      737.56    115.29 o 
 -12   4   1      407.42      894.33    214.81 o 
 -11   4   1     2521.38     2511.56    125.12 o 
 -10   4   1     1537.02     1548.45    124.67 o 
  -9   4   1     8220.99     7603.32    516.71 o 
  -8   4   1      588.30      617.88    109.10 o 
  -7   4   1      157.82      310.24    117.82 o 
  -6   4   1     2611.16     2514.15    198.59 o 
  -5   4   1     4390.45     4374.96    372.61 o 
  -4   4   1     1464.20     1864.94    170.09 o 
  -3   4   1      189.01      132.36    139.19 o 
  -2   4   1      910.73     2073.34    450.81 o 
  -1   4   1     4158.80     4534.20    572.13 o 
   0   4   1    35854.43    38741.33    407.56 o 
   1   4   1     1551.77     1751.43    165.92 o 
   2   4   1    32979.88    35764.39   1615.70 o 
   3   4   1    12892.64    12977.87    579.23 o 
   4   4   1    23136.13    22219.52    860.89 o 
   5   4   1    11171.36    10642.29    660.35 o 
   6   4   1    10653.25     9617.62    377.25 o 
   7   4   1     1027.52      993.23     98.88 o 
   8   4   1     1132.95      893.34    109.98 o 
   9   4   1      844.11      841.59    112.59 o 
  10   4   1      332.19      416.19    108.83 o 
  11   4   1       19.07       24.23    134.82 o 
  12   4   1      987.99      918.39    186.73 o 
 -12   5   1     1613.75     1709.27    169.11 o 
 -11   5   1      549.82      463.07    121.00 o 
 -10   5   1      859.01      672.95    117.07 o 
  -9   5   1       72.55       87.12    122.15 o 
  -8   5   1      426.37      543.03    111.90 o 
  -7   5   1     1987.04     1991.04    135.29 o 
  -6   5   1      304.06      391.30    121.51 o 
  -5   5   1    17844.91    16443.39    905.33 o 
  -4   5   1    10068.59     9713.22    624.39 o 
  -3   5   1      907.52     1160.59    164.98 o 
  -2   5   1      519.00      466.32    135.42 o 
  -1   5   1     1536.49     1611.98    152.62 o 
   0   5   1       31.34       45.88    148.49 o 
   1   5   1     7529.10     8665.25    878.81 o 
   2   5   1     2075.67     2189.89    135.80 o 
   3   5   1    40602.59    40640.70   2281.17 o 
   4   5   1     2171.25     2341.68    150.61 o 
   5   5   1      543.67      803.42    136.61 o 
   6   5   1      607.53      530.75    116.82 o 
   7   5   1       14.39       94.89    108.26 o 
   8   5   1       56.33       95.23    112.19 o 
   9   5   1      396.82      249.17    211.75 o 
  10   5   1     1021.74     1042.18    118.95 o 
  11   5   1     5670.00     5488.52    129.84 o 
  12   5   1      262.70      418.42    130.36 o 
 -11   6   1      194.67      223.76    118.60 o 
 -10   6   1       42.46      127.64    118.21 o 
  -9   6   1      296.44      432.51    109.75 o 
  -8   6   1     4155.26     3428.21    177.38 o 
  -7   6   1     7350.11     6619.53    294.40 o 
  -6   6   1     3957.85     3689.66    250.34 o 
  -5   6   1     3147.81     3058.03    220.27 o 
  -4   6   1    15504.86    15405.71   1373.99 o 
  -3   6   1       89.28      233.47    129.52 o 
  -2   6   1    10100.06    10173.19    505.80 o 
  -1   6   1     1676.32     1658.66    192.58 o 
   0   6   1     1396.90     1964.93    305.42 o 
   1   6   1     5352.00     5204.48    258.84 o 
   2   6   1     3210.85     3537.19    150.44 o 
   3   6   1     1931.48     2155.17    134.97 o 
   4   6   1     2556.36     2483.48    145.46 o 
   5   6   1      310.55      363.89    118.43 o 
   6   6   1      625.77      859.64    129.85 o 
   7   6   1     5240.88     4443.79    215.19 o 
   8   6   1     2029.53     2166.25    448.28 o 
   9   6   1      594.56      864.15    188.59 o 
  10   6   1      761.90      922.62    115.75 o 
  11   6   1     1206.51      989.26    186.91 o 
 -10   7   1       15.91       61.66    135.26 o 
  -9   7   1        8.02       70.24    131.79 o 
  -8   7   1      566.35      385.41    135.98 o 
  -7   7   1     4282.84     3800.19    180.09 o 
  -6   7   1      442.91      654.86    130.76 o 
  -5   7   1     8957.97     8249.92    615.43 o 
  -4   7   1      101.30      163.46    125.13 o 
  -3   7   1     9663.20     9465.18    563.33 o 
  -2   7   1      113.55      153.16    151.89 o 
  -1   7   1     1980.51     2070.44    245.37 o 
   0   7   1      556.51      647.63    190.93 o 
   1   7   1      119.09      191.42    159.77 o 
   2   7   1       10.20       43.98    165.99 o 
   3   7   1      586.04      770.80    137.18 o 
   4   7   1        6.26       73.24    126.35 o 
   5   7   1     3349.65     3168.84    198.01 o 
   6   7   1      115.28      128.12    128.78 o 
   7   7   1        5.68      124.99    138.68 o 
   8   7   1      572.29      696.73    130.81 o 
   9   7   1       13.54      -32.92    137.93 o 
  10   7   1      564.63      660.27    162.86 o 
  -9   8   1      435.75      620.22    141.80 o 
  -8   8   1       67.53      189.51    135.87 o 
  -7   8   1       44.71      159.90    150.51 o 
  -6   8   1      798.48      719.48    128.45 o 
  -5   8   1     1907.04     1899.33    121.84 o 
  -4   8   1     1137.30     1349.87    139.04 o 
  -3   8   1        1.72       98.21    146.39 o 
  -2   8   1      521.77      592.26    151.57 o 
  -1   8   1      712.77      672.81    175.58 o 
   0   8   1        9.94       50.07    192.60 o 
   1   8   1      141.91      347.97    160.11 o 
   2   8   1     8270.09     7744.66    613.21 o 
   3   8   1      172.70       98.42    163.02 o 
   4   8   1     2776.41     2710.77    139.66 o 
   5   8   1       66.76      261.20    117.58 o 
   6   8   1      190.59      237.86    116.03 o 
   7   8   1      993.92     1058.33    141.02 o 
   8   8   1       59.90       35.05    135.20 o 
   9   8   1        1.65      182.15    166.61 o 
  -7   9   1       44.83      187.75    125.70 o 
  -6   9   1        0.41      117.49    121.11 o 
  -5   9   1      342.44      406.61    117.40 o 
  -4   9   1     1118.21     1086.35    159.25 o 
  -3   9   1        4.82        2.35    163.40 o 
  -2   9   1        2.28      150.70    162.65 o 
  -1   9   1     3111.95     2842.49    282.90 o 
   0   9   1      469.50      415.30    136.33 o 
   1   9   1     7092.08     6378.94    770.91 o 
   2   9   1       15.30      -39.25    162.82 o 
   3   9   1      970.19      824.59    167.59 o 
   4   9   1     2262.93     2171.81    155.52 o 
   5   9   1     2116.47     1953.99    166.22 o 
   6   9   1      956.73     1090.96    125.25 o 
   7   9   1      266.70      330.15    133.97 o 
  -4  10   1      363.84      416.15    165.97 o 
  -3  10   1      825.41      722.00    166.31 o 
  -2  10   1        2.37       91.20    166.48 o 
  -1  10   1      261.23      417.93    142.93 o 
   0  10   1       10.44      104.13    142.74 o 
   1  10   1        2.43       70.97    174.45 o 
   2  10   1      558.83      520.15    182.21 o 
   3  10   1      782.88      686.24    178.33 o 
   4  10   1      282.63      314.83    153.12 o 
 -13   0   2      228.27      137.59    154.54 o 
 -12   0   2      946.62     1041.10    138.70 o 
 -11   0   2     1418.51     1803.82    284.39 o 
 -10   0   2     8586.00     8797.01    161.27 o 
  -9   0   2     7552.67     7544.33    232.32 o 
  -8   0   2      499.76     1003.74    317.78 o 
  -7   0   2     5707.43     4804.56    170.23 o 
  -6   0   2     5647.22     4279.04    209.29 o 
  -5   0   2     2362.75     1599.52    791.08 o 
  -4   0   2     3413.02     2974.83    186.87 o 
  -3   0   2     2639.74     2264.28    182.47 o 
  -2   0   2    43468.60    41062.93   1354.01 o 
  -1   0   2      419.54      529.42    180.46 o 
   1   0   2      648.94      705.06    198.97 o 
   2   0   2     4065.81     3403.09    206.42 o 
   3   0   2     8633.31     7296.02    236.10 o 
   4   0   2    11955.75     8868.92    190.28 o 
   5   0   2     1611.87     2723.65    192.76 o 
   6   0   2    40826.54    31722.35   1102.51 o 
   7   0   2     2291.26     1909.66    159.27 o 
   8   0   2     9470.07     8830.55    527.72 o 
   9   0   2     5372.40     5311.13    156.72 o 
  10   0   2      270.09      118.16    190.26 o 
  11   0   2     1675.31     1763.07    130.68 o 
  12   0   2     1888.59     2192.33    177.06 o 
  13   0   2       47.02      257.51    141.85 o 
 -13   1   2      403.25      672.11    120.54 o 
 -12   1   2     6842.93     7822.91    157.03 o 
 -11   1   2     2285.03     2470.06    100.61 o 
 -10   1   2      778.56      874.60    116.75 o 
  -9   1   2     5471.79     5102.63    201.04 o 
  -8   1   2     3601.52     3028.66    114.89 o 
  -7   1   2     2616.79     2421.96     97.00 o 
  -6   1   2      809.72      780.36     95.92 o 
  -5   1   2    11703.61    10338.01    248.78 o 
  -4   1   2    17570.54    15110.48   1174.49 o 
  -3   1   2    25046.89    22099.17   1950.78 o 
  -2   1   2        1.84     -287.74    287.74 o 
  -1   1   2     4994.63     5461.48    950.46 o 
   0   1   2     4674.99     5807.95    316.43 o 
   1   1   2      130.80      145.74    125.33 o 
   2   1   2     2930.47     4333.88    441.40 o 
   3   1   2    44264.40    34349.29   2102.25 o 
   4   1   2     1929.48     1761.59    120.15 o 
   5   1   2    14397.06    12167.07    461.19 o 
   6   1   2    10018.75     8271.56    113.47 o 
   7   1   2    12848.03    10883.98    153.10 o 
   8   1   2     2226.58     2239.22    101.07 o 
   9   1   2     2543.93     2300.31    103.57 o 
  10   1   2       59.34       86.54    122.14 o 
  11   1   2     3687.61     4205.99    115.21 o 
  12   1   2       43.58      171.74    117.73 o 
  13   1   2      319.90      459.23     95.30 o 
 -13   2   2       30.17      209.20    104.79 o 
 -12   2   2      294.64      355.83    104.07 o 
 -11   2   2      535.12      516.11    102.51 o 
 -10   2   2      154.66      289.60    118.67 o 
  -9   2   2      556.55      631.37    103.48 o 
  -8   2   2     1476.33     1448.16    117.65 o 
  -7   2   2        3.36      176.31    110.48 o 
  -6   2   2    13870.28    11587.24    831.66 o 
  -5   2   2     3201.49     3359.64    169.40 o 
  -4   2   2    49324.00    43958.14   4930.10 o 
  -3   2   2    10370.83    11061.09    814.71 o 
  -2   2   2   115619.41   115228.89  12489.18 o 
  -1   2   2       23.65     3122.96   2484.40 o 
   0   2   2   136922.08   153816.53    737.01 o 
   1   2   2      455.55      599.76    203.92 o 
   2   2   2        9.66       -2.90    134.97 o 
   3   2   2     6144.69     6322.57    365.10 o 
   4   2   2    15468.25    15154.98    740.64 o 
   5   2   2     5071.80     5985.51    765.38 o 
   6   2   2    18000.31    14103.69    240.49 o 
   7   2   2       42.67      -19.24    106.30 o 
   8   2   2     9407.42     8237.65    303.05 o 
   9   2   2     1073.14     1124.79    132.66 o 
  10   2   2       97.77      204.67    103.02 o 
  11   2   2      634.48      561.20    104.40 o 
  12   2   2       81.34      248.05    125.33 o 
  13   2   2      700.24      846.30    120.48 o 
 -13   3   2      197.67      144.45    114.54 o 
 -12   3   2     2849.29     3257.49    112.87 o 
 -11   3   2     1561.44     1545.06    111.81 o 
 -10   3   2      125.35       84.13    112.45 o 
  -9   3   2      529.80      635.99    134.33 o 
  -8   3   2     3340.16     2990.38    111.00 o 
  -7   3   2     3213.59     2972.39    224.70 o 
  -6   3   2    10895.81     9460.05    831.95 o 
  -5   3   2     1463.05     1399.07    132.11 o 
  -4   3   2     2576.80     3525.44    231.26 o 
  -3   3   2    45945.28    49581.73   6909.66 o 
  -2   3   2     4123.44     4539.64    490.26 o 
  -1   3   2    13293.81    13173.41   1113.52 o 
   0   3   2     4922.63     5300.71    236.32 o 
   1   3   2     1480.23     1840.47    222.86 o 
   2   3   2    23317.57    23229.94    650.45 o 
   3   3   2     8271.83     8834.73    409.90 o 
   4   3   2       34.45     1251.08    446.90 o 
   5   3   2    10135.37     9052.87    280.83 o 
   6   3   2     8495.36     7065.34    324.63 o 
   7   3   2      888.47      786.47    111.70 o 
   8   3   2     1612.04     1469.51    106.42 o 
   9   3   2       15.12      149.88    105.42 o 
  10   3   2      639.33      560.82    105.06 o 
  11   3   2     2213.09     2239.06    175.13 o 
  12   3   2     1078.07     1204.72    220.23 o 
  13   3   2       89.75      210.61    123.39 o 
 -12   4   2        2.00      193.84    106.12 o 
 -11   4   2      351.51      442.77    108.51 o 
 -10   4   2        1.40       -5.99    103.62 o 
  -9   4   2      357.50      539.73    124.77 o 
  -8   4   2     4060.00     3289.01    183.85 o 
  -7   4   2     3928.75     3536.98    331.85 o 
  -6   4   2      219.71      361.96    112.10 o 
  -5   4   2     3282.70     3042.96    277.80 o 
  -4   4   2     1648.59     1543.02    203.20 o 
  -3   4   2      604.20      493.71    149.06 o 
  -2   4   2     2287.36     3379.03    201.19 o 
  -1   4   2      299.69      -32.82    290.97 o 
   0   4   2     8483.12     9178.60    251.34 o 
   1   4   2     4240.30     4509.09    498.94 o 
   2   4   2     5539.87     5906.43    136.15 o 
   3   4   2      804.38      865.70    112.42 o 
   4   4   2     6497.31     6102.08    219.82 o 
   5   4   2      111.20      504.40    130.68 o 
   6   4   2      801.48      822.77    228.55 o 
   7   4   2     1829.21     1719.20    100.56 o 
   8   4   2     5540.73     4631.96    127.48 o 
   9   4   2       52.14       67.75     94.09 o 
  10   4   2      996.93      986.30    109.82 o 
  11   4   2       86.60      178.49    112.85 o 
  12   4   2      704.17     1145.47    129.09 o 
 -12   5   2      444.80      606.08    112.89 o 
 -11   5   2      175.62      236.24    106.19 o 
 -10   5   2     3816.54     3499.35    218.25 o 
  -9   5   2     1713.37     1579.94    203.87 o 
  -8   5   2      876.82      929.30    104.41 o 
  -7   5   2     2828.28     2737.09    196.67 o 
  -6   5   2        7.46      161.23    143.38 o 
  -5   5   2     2029.83     1922.41    160.15 o 
  -4   5   2       40.72      182.50    165.75 o 
  -3   5   2     1156.61     1079.13    149.18 o 
  -2   5   2     2343.73     2606.07    166.79 o 
  -1   5   2      136.45      180.64    123.20 o 
   0   5   2        2.73       49.65    198.74 o 
   1   5   2     1479.82     1649.58    175.07 o 
   2   5   2     1199.68     1504.27    134.18 o 
   3   5   2      761.89      879.81    145.76 o 
   4   5   2      926.16     1129.45    134.27 o 
   5   5   2     4321.51     3955.89    233.42 o 
   6   5   2     2748.06     2506.52    244.26 o 
   7   5   2      466.31      763.52    139.62 o 
   8   5   2     2149.23     2006.43    146.27 o 
   9   5   2      595.57      541.85    108.59 o 
  10   5   2     1038.37     1117.45    147.73 o 
  11   5   2      225.38      324.12    109.93 o 
  12   5   2      373.05      583.40    118.54 o 
 -11   6   2       20.52      107.39    119.14 o 
 -10   6   2      563.86      586.01    118.47 o 
  -9   6   2       18.13       86.44    112.08 o 
  -8   6   2      178.31      251.74    123.50 o 
  -7   6   2      306.91      521.45    166.23 o 
  -6   6   2     9412.57     8318.30    589.85 o 
  -5   6   2      136.41       54.83    164.45 o 
  -4   6   2     3067.18     3038.56    337.61 o 
  -3   6   2      702.96      614.81    146.78 o 
  -2   6   2     2437.79     2382.53    163.61 o 
  -1   6   2      267.20      327.67    194.88 o 
   0   6   2     9946.17    10023.88    373.35 o 
   1   6   2     2959.69     3202.85    172.58 o 
   2   6   2      526.22      673.49    132.90 o 
   3   6   2      378.47      544.56    130.76 o 
   4   6   2       33.75       48.60    126.61 o 
   5   6   2     2425.92     2316.88    193.39 o 
   6   6   2      182.61      298.18    131.50 o 
   7   6   2       31.22      270.17    131.71 o 
   8   6   2     1564.06     1444.93    132.66 o 
   9   6   2     3926.00     3750.22    345.17 o 
  10   6   2       84.87      103.49    174.98 o 
  11   6   2      592.38      697.01    181.25 o 
 -10   7   2     1455.14     1398.92    125.57 o 
  -9   7   2        2.74       37.66    137.01 o 
  -8   7   2      865.18      925.51    136.18 o 
  -7   7   2       64.65      142.16    131.03 o 
  -6   7   2        6.74      138.94    129.03 o 
  -5   7   2     1701.85     1420.31    138.31 o 
  -4   7   2     1266.01     1358.64    124.23 o 
  -3   7   2     1476.38     1532.61    128.60 o 
  -2   7   2     2159.01     2129.42    207.82 o 
  -1   7   2     1553.56     1539.59    186.81 o 
   0   7   2     3247.04     2919.23    196.60 o 
   1   7   2     1147.26     1153.38    200.58 o 
   2   7   2       48.25      213.07    126.66 o 
   3   7   2       12.16       10.04    113.83 o 
   4   7   2     6890.09     6563.00    257.15 o 
   5   7   2     3301.08     3212.50    243.11 o 
   6   7   2      139.37      207.36    131.40 o 
   7   7   2      298.46      400.75    181.32 o 
   8   7   2       17.97       77.66    131.87 o 
   9   7   2       10.46        5.87    197.27 o 
  10   7   2     1087.56      918.03    152.55 o 
  -9   8   2      334.67      492.29    131.35 o 
  -8   8   2     1087.76      905.86    138.93 o 
  -7   8   2     1774.51     1632.67    172.87 o 
  -6   8   2      236.08      228.37    127.75 o 
  -5   8   2       93.99      203.53    125.45 o 
  -4   8   2      352.33      489.57    128.84 o 
  -3   8   2      175.65      351.86    155.27 o 
  -2   8   2      262.11      327.91    147.23 o 
  -1   8   2      272.84      328.32    152.53 o 
   0   8   2        7.13      -20.31    197.31 o 
   1   8   2     3775.66     3509.08    301.23 o 
   2   8   2      643.63      642.99    160.37 o 
   3   8   2     1093.64     1091.53    163.70 o 
   4   8   2      870.03     1040.15    118.80 o 
   5   8   2      265.45      431.24    121.56 o 
   6   8   2       49.72      123.50    122.64 o 
   7   8   2     1200.36     1013.24    140.30 o 
   8   8   2       83.03      182.16    132.45 o 
  -7   9   2       22.29      192.47    126.91 o 
  -6   9   2       78.51      159.99    120.86 o 
  -5   9   2     2693.81     2379.98    131.54 o 
  -4   9   2       92.54      181.09    157.81 o 
  -3   9   2     1471.93     1333.90    154.06 o 
  -2   9   2      209.62      319.16    158.56 o 
  -1   9   2     1984.73     1890.04    309.54 o 
   0   9   2      546.09      559.25    138.89 o 
   1   9   2      148.34       57.50    166.74 o 
   2   9   2      992.21     1029.28    172.12 o 
   3   9   2     1315.35      869.44    171.54 o 
   4   9   2       75.01      188.84    146.94 o 
   5   9   2     1525.62     1468.54    157.14 o 
   6   9   2      122.50       74.48    126.49 o 
   7   9   2     1441.65     1294.66    145.14 o 
  -4  10   2     3350.77     2733.97    377.11 o 
  -3  10   2        0.92      233.37    166.11 o 
  -2  10   2     4639.05     3970.76    467.17 o 
  -1  10   2      878.38      867.77    146.41 o 
   0  10   2      723.97      676.87    143.13 o 
   1  10   2      167.45      155.90    177.56 o 
   2  10   2      359.17      484.10    183.67 o 
   3  10   2      181.64      301.90    188.25 o 
   4  10   2      659.25      683.30    160.06 o 
 -13   1   3     1158.25     1633.96    107.11 o 
 -12   1   3     2215.93     2428.66    101.48 o 
 -11   1   3      567.60      621.90     93.19 o 
 -10   1   3      207.31      300.79    141.05 o 
  -9   1   3     3144.74     2840.59    105.16 o 
  -8   1   3      134.61      -56.10    101.58 o 
  -7   1   3     6721.99     5790.37    111.08 o 
  -6   1   3       32.96      173.07    103.30 o 
  -5   1   3      207.86     1398.53    578.98 o 
  -4   1   3     4978.29     4552.03    386.35 o 
  -3   1   3    38772.93    36853.41   2911.47 o 
  -2   1   3      722.37     1055.68    124.13 o 
  -1   1   3      457.01      412.79    152.07 o 
   0   1   3       85.52      208.79    226.77 o 
   1   1   3     1769.84     1967.87    131.98 o 
   2   1   3    20641.58    21364.08    954.62 o 
   3   1   3    17998.85    15303.82    939.60 o 
   4   1   3      105.10     -165.94    165.94 o 
   5   1   3     8610.48     7206.28    268.53 o 
   6   1   3    11483.49     9073.03    112.95 o 
   7   1   3     2180.99     2016.87    107.65 o 
   8   1   3     9656.95     8364.92    128.72 o 
   9   1   3     1217.94     1402.89    103.08 o 
  10   1   3        2.22       87.12    108.95 o 
  11   1   3     3011.04     3273.45    117.42 o 
  12   1   3     2112.40     2423.93    118.31 o 
  13   1   3       14.91      183.60    104.25 o 
 -13   2   3       45.62      100.09    101.21 o 
 -12   2   3        2.81      239.80    102.87 o 
 -11   2   3      591.38      518.66    100.47 o 
 -10   2   3      470.91      716.55    122.47 o 
  -9   2   3     4485.28     4007.76    140.49 o 
  -8   2   3     9370.58     8208.29    248.31 o 
  -7   2   3      470.09      457.57    109.53 o 
  -6   2   3     4082.38     3567.47    344.28 o 
  -5   2   3       35.93     1551.58    875.44 o 
  -4   2   3     1588.47     3742.08   1378.86 o 
  -3   2   3      302.46     1081.06    282.90 o 
  -2   2   3    17930.36    21243.07   3853.03 o 
  -1   2   3    52441.85    37533.82   5767.89 o 
   0   2   3   120172.65   127133.66  34698.50 o 
   1   2   3      513.37     1544.53    603.85 o 
   2   2   3     2753.42     2815.77    181.24 o 
   3   2   3     3244.38     2945.87    223.32 o 
   4   2   3     3342.22     3898.55    220.78 o 
   5   2   3    21234.59    17276.73    620.94 o 
   6   2   3        5.77      -54.30    101.81 o 
   7   2   3     6940.47     5483.63    139.80 o 
   8   2   3     6792.42     5689.82    219.50 o 
   9   2   3     1199.27     1214.34     95.67 o 
  10   2   3     1110.19     1104.47     96.25 o 
  11   2   3        1.18       71.18    101.54 o 
  12   2   3      537.79      604.29    123.35 o 
  13   2   3     1125.37     1353.82    174.31 o 
 -13   3   3      630.23      745.75    107.81 o 
 -12   3   3      345.29      413.82    100.89 o 
 -11   3   3     2519.04     2501.69    113.97 o 
 -10   3   3     3649.21     3460.84    109.94 o 
  -9   3   3     5038.07     4493.12    281.58 o 
  -8   3   3     3883.85     3611.08    200.62 o 
  -7   3   3     5843.16     5349.39    368.85 o 
  -6   3   3     3517.68     3428.14    334.45 o 
  -5   3   3    13253.15    12028.47   1588.73 o 
  -4   3   3      123.94      785.44    264.20 o 
  -3   3   3     6890.09     7423.62    609.65 o 
  -2   3   3      437.81     3100.96    820.73 o 
  -1   3   3     2124.76     1304.33    574.79 o 
   0   3   3     4397.60     4833.57    555.76 o 
   1   3   3     3320.60     3624.57    161.97 o 
   2   3   3      105.81     2222.33    962.69 o 
   3   3   3     3911.15     4720.39    314.01 o 
   4   3   3    10639.56     9895.34    811.94 o 
   5   3   3     3113.66     2557.20    369.28 o 
   6   3   3     6571.49     6005.29    144.56 o 
   7   3   3     1460.60     1280.00    124.60 o 
   8   3   3      462.38      687.71    127.41 o 
   9   3   3      758.66      825.50    105.43 o 
  10   3   3     2589.96     2526.62    161.55 o 
  11   3   3       18.24      152.04    102.28 o 
  12   3   3      319.68      308.23    104.04 o 
  13   3   3        6.79      -10.59    116.88 o 
 -12   4   3      883.38     1054.09    106.85 o 
 -11   4   3     1191.23     1188.19    120.25 o 
 -10   4   3     1365.54     1270.29    104.91 o 
  -9   4   3    11829.40    10697.77    385.58 o 
  -8   4   3     4929.44     4339.03    310.75 o 
  -7   4   3      763.96      775.81    109.84 o 
  -6   4   3     9682.65     9155.81    974.75 o 
  -5   4   3     2843.79     2648.62    324.92 o 
  -4   4   3     2906.83     2610.83    413.81 o 
  -3   4   3     2552.78     2419.89    356.06 o 
  -2   4   3     2603.92     3677.40    269.23 o 
  -1   4   3    44624.09    47376.12   4087.19 o 
   0   4   3    11961.97    12990.98   1435.97 o 
   1   4   3     9300.39    10444.12    338.08 o 
   2   4   3     8529.03     9090.54    275.65 o 
   3   4   3    21830.93    22589.28    914.91 o 
   4   4   3      223.67      216.16    116.74 o 
   5   4   3     2934.95     2852.50    241.37 o 
   6   4   3     9269.26     7731.88    295.81 o 
   7   4   3      115.88     -100.94    115.78 o 
   8   4   3     1930.96     1642.14    113.13 o 
   9   4   3     2659.04     2453.93    139.16 o 
  10   4   3      749.58      796.51    112.74 o 
  11   4   3       28.37      179.00    107.97 o 
  12   4   3      345.83      462.23    194.11 o 
 -12   5   3      442.01      596.34    112.31 o 
 -11   5   3       79.16      288.46    109.54 o 
 -10   5   3       55.39      239.03    107.63 o 
  -9   5   3     6065.26     5431.37    437.13 o 
  -8   5   3     1910.24     2189.89    225.43 o 
  -7   5   3     8752.48     7845.98    643.76 o 
  -6   5   3     4843.16     4217.87    548.07 o 
  -5   5   3      302.31      369.43    140.78 o 
  -4   5   3     2038.16     2181.62    151.93 o 
  -3   5   3     1805.17     1753.80    244.85 o 
  -2   5   3     1505.18     1765.22    121.61 o 
  -1   5   3    11578.60    11602.69    939.19 o 
   0   5   3      444.51      445.13    199.88 o 
   1   5   3    16783.08    17709.13   1359.24 o 
   2   5   3     3454.78     3659.68    144.52 o 
   3   5   3       10.53       68.39    111.60 o 
   4   5   3     2000.31     2285.48    105.64 o 
   5   5   3     1672.81     1577.22    110.82 o 
   6   5   3     2506.66     2429.34    118.56 o 
   7   5   3     2125.11     1882.72    113.41 o 
   8   5   3      653.37      693.26    233.95 o 
   9   5   3     4656.59     4103.30    125.65 o 
  10   5   3       50.41      203.74    136.30 o 
  11   5   3       22.40      -40.69    111.38 o 
  12   5   3      648.29      807.01    120.19 o 
 -11   6   3      226.25      296.06    118.20 o 
 -10   6   3      191.81      270.18    111.53 o 
  -9   6   3      250.44      474.28    147.97 o 
  -8   6   3       39.95      145.25    118.37 o 
  -7   6   3       39.26      146.98    130.54 o 
  -6   6   3     1630.23     1455.62    137.36 o 
  -5   6   3     1472.39     1195.54    203.01 o 
  -4   6   3     1923.74     1823.10    188.02 o 
  -3   6   3     1227.08     1410.45    153.95 o 
  -2   6   3    14048.54    14356.07    856.97 o 
  -1   6   3      100.30       65.78    140.86 o 
   0   6   3    10616.48    10569.16    461.03 o 
   1   6   3     2827.14     2591.38    216.16 o 
   2   6   3    22283.43    22546.98   1147.58 o 
   3   6   3     1480.86     1337.99    136.68 o 
   4   6   3      757.26      679.29    120.39 o 
   5   6   3       86.30      301.93    128.15 o 
   6   6   3     3019.48     2811.90    164.48 o 
   7   6   3     2944.73     2454.34    136.24 o 
   8   6   3     1754.20     1598.14    127.12 o 
   9   6   3       34.92      212.31    129.65 o 
  10   6   3     2500.72     2111.50    137.25 o 
  11   6   3       10.66      109.56    131.36 o 
 -10   7   3      255.05      506.28    240.65 o 
  -9   7   3        5.81      106.00    138.13 o 
  -8   7   3     1539.62     1386.87    133.31 o 
  -7   7   3       86.25       99.48    169.07 o 
  -6   7   3       13.20       69.49    125.43 o 
  -5   7   3      535.13      315.57    142.10 o 
  -4   7   3      112.57      125.38    127.49 o 
  -3   7   3     5541.93     5557.56    407.30 o 
  -2   7   3     1566.94     1449.82    144.47 o 
  -1   7   3    17207.57    17926.70   2617.09 o 
   0   7   3      295.66      465.02    288.39 o 
   1   7   3    10752.86    10303.05    596.06 o 
   2   7   3      977.54     1011.54    169.52 o 
   3   7   3     2592.68     2552.92    137.95 o 
   4   7   3     2060.24     2158.60    121.21 o 
   5   7   3     1141.46     1118.32    113.48 o 
   6   7   3     2678.72     2443.23    133.41 o 
   7   7   3     4696.13     4144.35    276.35 o 
   8   7   3      316.08      541.81    132.45 o 
   9   7   3     3043.47     2650.03    144.45 o 
  10   7   3       68.57      132.27    149.38 o 
  -9   8   3       30.49      146.73    139.64 o 
  -8   8   3     2104.63     1822.84    139.77 o 
  -7   8   3     3132.63     2881.66    275.38 o 
  -6   8   3     1766.63     1660.72    210.44 o 
  -5   8   3       81.78      298.05    146.06 o 
  -4   8   3      865.03      905.77    123.02 o 
  -3   8   3     1110.88     1054.05    249.39 o 
  -2   8   3      290.46      495.07    147.12 o 
  -1   8   3      194.05      226.79    147.77 o 
   0   8   3     3273.54     2833.39    218.20 o 
   1   8   3     2797.51     2446.64    284.48 o 
   2   8   3     2009.03     1962.97    167.80 o 
   3   8   3      310.41      341.75    167.75 o 
   4   8   3       37.44      219.95    139.94 o 
   5   8   3       13.52      194.15    121.11 o 
   6   8   3       72.77       60.54    122.53 o 
   7   8   3      656.62      624.13    124.68 o 
   8   8   3     1662.21     1492.19    146.29 o 
  -7   9   3     1591.52     1020.34    247.44 o 
  -6   9   3      578.89      585.90    118.53 o 
  -5   9   3     2819.53     2717.10    261.03 o 
  -4   9   3      185.78      272.37    181.27 o 
  -3   9   3      298.85      330.05    147.22 o 
  -2   9   3     2479.39     2381.61    347.98 o 
  -1   9   3       13.08      234.13    156.33 o 
   0   9   3      414.27      463.72    167.52 o 
   1   9   3      103.72      -44.65    173.35 o 
   2   9   3        0.48        4.90    182.40 o 
   3   9   3      631.88      649.81    175.44 o 
   4   9   3     1472.13     1332.85    151.50 o 
   5   9   3       79.64       33.07    152.09 o 
   6   9   3       50.17      174.88    130.12 o 
   7   9   3       56.40      109.79    144.04 o 
  -4  10   3       42.60      105.57    167.27 o 
  -3  10   3      696.26      654.36    196.30 o 
  -2  10   3       51.64      103.47    166.50 o 
  -1  10   3      738.01      678.19    146.48 o 
   0  10   3       63.11      222.65    148.28 o 
   1  10   3      276.93      310.21    189.74 o 
   2  10   3        8.78      226.93    200.41 o 
   3  10   3        3.73      304.13    164.03 o 
   4  10   3      356.44      306.07    188.33 o 
 -13   0   4      888.91     1384.33    308.42 o 
 -12   0   4      852.19     1150.75    162.69 o 
 -11   0   4     1641.75     1705.70    241.33 o 
 -10   0   4     5180.57     5055.55    143.32 o 
  -9   0   4     3241.26     2693.79    513.70 o 
  -8   0   4     5127.87     4113.76    555.76 o 
  -7   0   4     1076.68     1002.20    138.59 o 
  -6   0   4    89287.59    72376.30   2571.52 o 
  -5   0   4    18409.84    17070.12    300.41 o 
  -4   0   4    82641.86    74328.92    694.95 o 
  -3   0   4    11998.90    12263.95    371.51 o 
  -2   0   4     8560.96     9181.32    195.98 o 
  -1   0   4    31097.68    33661.07   1685.86 o 
   0   0   4     9329.01     8784.05    229.53 o 
   1   0   4     2440.95     3008.62    152.91 o 
   2   0   4    76762.94    72619.15   2543.94 o 
   3   0   4    48371.90    41402.10    281.00 o 
   4   0   4   106931.01    86164.28    858.18 o 
   5   0   4    17159.88    13907.08    383.53 o 
   6   0   4      753.53      568.73    154.54 o 
   7   0   4      197.53      356.14    146.57 o 
   8   0   4     5503.69     5050.06    271.63 o 
   9   0   4     9207.56     8860.50    320.44 o 
  10   0   4     1360.83     1419.73    136.32 o 
  11   0   4      449.91      615.28    145.29 o 
  12   0   4     2424.99     2754.27    143.86 o 
  13   0   4      329.99      709.90    128.83 o 
 -13   1   4       38.78      289.38    100.97 o 
 -12   1   4       85.79      173.03     95.86 o 
 -11   1   4     1909.43     1932.34    101.35 o 
 -10   1   4      153.45      183.01     99.77 o 
  -9   1   4     2843.19     2622.60    147.70 o 
  -8   1   4     1878.70     1567.55    100.76 o 
  -7   1   4     5747.79     5287.78    109.97 o 
  -6   1   4    21168.51    18292.14    795.78 o 
  -5   1   4    17016.40    15414.15    848.66 o 
  -4   1   4     2238.54     2165.73    143.52 o 
  -3   1   4    33537.24    32390.12   2393.65 o 
  -2   1   4     4375.41     5154.36    340.13 o 
  -1   1   4     1139.30     1543.62    139.82 o 
   0   1   4     4448.93     4516.13    183.56 o 
   1   1   4    30746.19    33801.37    723.69 o 
   2   1   4    21871.11    21844.77    850.88 o 
   3   1   4    12540.96    11830.03    519.03 o 
   4   1   4     4934.21     6736.81    641.72 o 
   5   1   4    14435.36    12612.02    707.00 o 
   6   1   4     2015.95     1437.50    106.10 o 
   7   1   4     2063.38     1732.75    103.58 o 
   8   1   4        6.56      185.56     99.00 o 
   9   1   4     2899.63     2970.68    112.89 o 
  10   1   4       31.67       83.90    101.59 o 
  11   1   4       92.50      238.26    113.58 o 
  12   1   4      520.79      629.29    132.56 o 
  13   1   4      446.10      828.22     96.01 o 
 -13   2   4      440.83      567.90    104.86 o 
 -12   2   4      752.89      889.92    107.99 o 
 -11   2   4      506.39      619.97    126.03 o 
 -10   2   4     4177.61     4051.44    121.04 o 
  -9   2   4        6.46      -96.00    100.13 o 
  -8   2   4       32.50      260.49    141.39 o 
  -7   2   4     1651.75     1532.41    148.29 o 
  -6   2   4       31.72       79.42    115.63 o 
  -5   2   4     2328.34     3288.71    794.43 o 
  -4   2   4       64.41     1771.51    977.37 o 
  -3   2   4     3021.38     2879.81    389.35 o 
  -2   2   4      469.93      467.86    143.99 o 
  -1   2   4      300.68     -403.95    646.89 o 
   0   2   4    21464.68    24829.31    966.92 o 
   1   2   4     1228.59     1368.60    147.04 o 
   2   2   4    11901.65    12627.10    710.99 o 
   3   2   4      387.39      749.85    370.15 o 
   4   2   4     8117.29     9090.94    343.82 o 
   5   2   4     3678.90     2745.08    107.54 o 
   6   2   4      134.01      864.05    206.14 o 
   7   2   4     1950.90     1873.39    143.31 o 
   8   2   4     7543.40     6495.87    311.93 o 
   9   2   4      773.70      835.53    119.31 o 
  10   2   4     3853.69     3734.38    121.89 o 
  11   2   4       49.38      171.51    106.68 o 
  12   2   4     2321.95     2745.96    123.30 o 
  13   2   4      336.77      584.38    110.43 o 
 -13   3   4     1929.07     2200.91    113.86 o 
 -12   3   4     7208.87     7574.98    202.82 o 
 -11   3   4      119.72      183.11    123.64 o 
 -10   3   4      119.71      219.89     98.95 o 
  -9   3   4     2531.96     2415.31    108.83 o 
  -8   3   4      176.63      203.11    105.17 o 
  -7   3   4      178.48      197.55    111.29 o 
  -6   3   4      785.78      602.91    114.76 o 
  -5   3   4     8444.68     8199.78   1066.96 o 
  -4   3   4    34865.39    35123.64   3985.10 o 
  -3   3   4      973.30     1642.79    250.06 o 
  -2   3   4      118.14     7054.40   3139.78 o 
  -1   3   4     1972.50     1417.05    349.48 o 
   0   3   4     1112.71     1132.87    312.43 o 
   1   3   4     6967.39     7524.68    567.78 o 
   2   3   4    15960.45    17838.20   1270.47 o 
   3   3   4    44486.76    45216.71   2640.10 o 
   4   3   4       33.91       58.74    122.88 o 
   5   3   4      823.37      830.51    127.13 o 
   6   3   4     7212.31     6282.31    128.61 o 
   7   3   4      571.51      768.75    178.65 o 
   8   3   4     1216.24     1021.09    115.20 o 
   9   3   4     1967.46     1841.93    113.03 o 
  10   3   4      740.71      868.68    107.16 o 
  11   3   4     9975.43    10196.89    117.22 o 
  12   3   4      176.72      409.96    104.90 o 
  13   3   4      917.80     1195.22    115.35 o 
 -12   4   4      175.47      304.83    110.42 o 
 -11   4   4        0.39      157.44    108.40 o 
 -10   4   4      655.62      682.09    104.33 o 
  -9   4   4      856.95      895.29    119.10 o 
  -8   4   4      818.22      750.97    108.28 o 
  -7   4   4     5505.66     5039.45    477.83 o 
  -6   4   4       35.33       88.87    102.66 o 
  -5   4   4       56.30      122.75    114.90 o 
  -4   4   4     3801.96     3344.14    452.59 o 
  -3   4   4      178.08      243.00    113.94 o 
  -2   4   4    14936.53    16253.57   3192.32 o 
  -1   4   4     2272.63     3677.90    867.36 o 
   0   4   4      659.14     1053.02    441.27 o 
   1   4   4    17692.58    19570.77    888.88 o 
   2   4   4     1370.99     1467.98    127.37 o 
   3   4   4      127.78      250.90    117.92 o 
   4   4   4      258.12      471.67    112.02 o 
   5   4   4      423.26      214.20    121.62 o 
   6   4   4     7627.20     7125.77    484.20 o 
   7   4   4       72.87      431.17    172.16 o 
   8   4   4      651.94      637.72    109.07 o 
   9   4   4     1810.00     1863.27    185.29 o 
  10   4   4       53.79      323.33    106.71 o 
  11   4   4       37.98      114.37    101.77 o 
  12   4   4      188.57      304.01    104.36 o 
 -12   5   4      737.67      647.94    105.70 o 
 -11   5   4      443.19      481.98    104.24 o 
 -10   5   4      356.72      366.89    126.90 o 
  -9   5   4       16.21       27.51    130.63 o 
  -8   5   4     1387.57     1337.29    147.88 o 
  -7   5   4     4115.24     4064.25    357.00 o 
  -6   5   4      614.77      575.79    132.96 o 
  -5   5   4     2138.69     1872.92    185.87 o 
  -4   5   4      411.09      928.63    144.13 o 
  -3   5   4     5981.59     6135.01    813.02 o 
  -2   5   4     9710.21    10529.12    954.14 o 
  -1   5   4     3307.49     3540.20    505.25 o 
   0   5   4    14833.17    14549.65   2179.98 o 
   1   5   4      662.76      786.71    189.42 o 
   2   5   4     4331.20     4475.88    130.89 o 
   3   5   4        7.38       25.75    108.44 o 
   4   5   4     4269.25     4067.20    305.84 o 
   5   5   4     1560.64     1797.94    147.72 o 
   6   5   4      117.53      337.94    109.36 o 
   7   5   4       23.06       45.02    127.77 o 
   8   5   4      106.26      112.29    131.77 o 
   9   5   4      984.53     1158.54    118.88 o 
  10   5   4        7.46       97.07    124.53 o 
  11   5   4      202.08      233.44    129.27 o 
 -11   6   4      218.03      374.59    148.29 o 
 -10   6   4     1470.85     1645.16    170.63 o 
  -9   6   4      721.79      683.10    199.27 o 
  -8   6   4      362.15      543.83    130.65 o 
  -7   6   4       24.02      189.84    133.22 o 
  -6   6   4     2907.23     2756.81    175.85 o 
  -5   6   4      398.65      324.84    151.43 o 
  -4   6   4     2132.67     2087.19    322.80 o 
  -3   6   4      341.03      470.20    146.39 o 
  -2   6   4      842.31      852.60    132.84 o 
  -1   6   4     2036.12     2028.98    199.16 o 
   0   6   4     4569.89     4025.98    601.82 o 
   1   6   4     1072.80     1404.53    183.44 o 
   2   6   4     4153.98     4236.61    190.11 o 
   3   6   4      287.83      444.91    121.95 o 
   4   6   4      103.49      260.05    120.80 o 
   5   6   4      903.44      892.91    122.36 o 
   6   6   4      175.16      188.79    125.01 o 
   7   6   4       65.03      102.97    135.32 o 
   8   6   4     2083.41     1695.44    135.04 o 
   9   6   4      527.05      411.41    126.43 o 
  10   6   4      148.36      229.14    127.31 o 
  11   6   4      414.08      230.26    128.89 o 
 -10   7   4      498.50      393.82    133.74 o 
  -9   7   4      669.10      874.25    164.99 o 
  -8   7   4        0.12      253.45    170.72 o 
  -7   7   4     1150.46     1129.49    162.84 o 
  -6   7   4        5.77      249.08    125.08 o 
  -5   7   4     9694.21     8607.26   1057.27 o 
  -4   7   4     1723.36     1745.50    170.87 o 
  -3   7   4       68.35       42.06    123.99 o 
  -2   7   4      123.81      237.32    147.90 o 
  -1   7   4      234.30      121.92    195.71 o 
   0   7   4      245.38      352.53    144.60 o 
   1   7   4       21.67      131.75    173.18 o 
   2   7   4        1.24       90.04    174.58 o 
   3   7   4     7266.50     7066.69    386.49 o 
   4   7   4     3356.52     3192.96    180.51 o 
   5   7   4        1.67      190.52    114.97 o 
   6   7   4      749.48      820.68    134.51 o 
   7   7   4     1098.05     1123.16    136.86 o 
   8   7   4       59.35      135.10    135.25 o 
   9   7   4      408.58      232.97    130.43 o 
  10   7   4     1003.66      865.42    153.98 o 
  -9   8   4       34.56      321.47    138.61 o 
  -8   8   4     3389.85     2894.87    142.06 o 
  -7   8   4      546.92      612.67    172.75 o 
  -6   8   4     3929.96     3731.69    250.17 o 
  -5   8   4      279.01      384.98    138.60 o 
  -4   8   4     4295.36     4234.24    368.12 o 
  -3   8   4      418.70      340.51    150.64 o 
  -2   8   4     2171.45     1998.27    168.89 o 
  -1   8   4      698.74      594.24    149.36 o 
   0   8   4      616.15      695.34    162.28 o 
   1   8   4     1393.88     1436.11    183.68 o 
   2   8   4     2723.74     2459.05    231.70 o 
   3   8   4     2751.46     2652.81    179.85 o 
   4   8   4     2432.67     2428.39    218.56 o 
   5   8   4     2778.98     2757.96    236.54 o 
   6   8   4     2178.37     2189.76    139.91 o 
   7   8   4     3825.21     3535.57    220.83 o 
   8   8   4      129.01      180.88    166.01 o 
  -7   9   4      990.03      990.42    127.10 o 
  -6   9   4      208.09      258.50    112.83 o 
  -5   9   4      105.49      250.66    149.12 o 
  -4   9   4       89.65      197.27    179.85 o 
  -3   9   4      559.30      528.52    154.22 o 
  -2   9   4      428.52      481.16    153.06 o 
  -1   9   4       15.06       64.61    158.93 o 
   0   9   4       76.79      177.16    176.43 o 
   1   9   4      977.86      900.43    189.24 o 
   2   9   4       31.90      283.81    186.41 o 
   3   9   4      224.73      347.34    224.31 o 
   4   9   4       39.12      486.30    171.08 o 
   5   9   4     1154.37     1448.90    182.79 o 
   6   9   4      106.69      237.87    136.57 o 
  -4  10   4      127.05      123.54    194.68 o 
  -3  10   4     1257.33     1094.20    195.04 o 
  -2  10   4      308.02      387.71    160.02 o 
  -1  10   4      397.56      457.93    146.05 o 
   0  10   4       24.41      146.29    146.44 o 
   1  10   4      739.80      569.51    209.15 o 
   2  10   4     3058.61     2493.41    238.33 o 
   3  10   4      158.85      207.31    176.51 o 
 -13   1   5     2183.15     2605.56    143.38 o 
 -12   1   5     3302.17     3555.10    143.62 o 
 -11   1   5     1353.15     1521.71    109.31 o 
 -10   1   5       88.56      148.64     98.93 o 
  -9   1   5    10500.00     9121.03    105.16 o 
  -8   1   5      984.70     1057.32    101.87 o 
  -7   1   5    12583.25    11175.28    515.31 o 
  -6   1   5      173.34      139.47    100.42 o 
  -5   1   5     3169.30     3394.11    115.10 o 
  -4   1   5    13310.76    12903.49    694.73 o 
  -3   1   5     4611.21     4743.39    246.25 o 
  -2   1   5      728.62      953.71    115.03 o 
  -1   1   5      760.24     1026.84    119.33 o 
   0   1   5     8384.91     9345.89    476.71 o 
   1   1   5     2694.17     2745.24    114.48 o 
   2   1   5    29647.08    29803.91    844.04 o 
   3   1   5    10548.52    10511.71    414.43 o 
   4   1   5    11024.90     9021.38    590.31 o 
   5   1   5     6092.77     4397.25    129.25 o 
   6   1   5    13197.96    11231.20    244.12 o 
   7   1   5        8.36      221.42    106.37 o 
   8   1   5     3757.96     3304.95    102.80 o 
   9   1   5       33.72       70.81     97.39 o 
  10   1   5     1053.03     1161.80    118.13 o 
  11   1   5     2947.69     3421.48     94.46 o 
  12   1   5        5.01      176.66     98.90 o 
  13   1   5       30.26      169.18     93.05 o 
 -13   2   5       10.92      173.29    209.87 o 
 -12   2   5      583.57      823.97    101.48 o 
 -11   2   5      733.06      886.74    112.13 o 
 -10   2   5     2054.20     2174.79    135.91 o 
  -9   2   5     4630.77     4201.12    113.03 o 
  -8   2   5     1271.06     1450.37    110.69 o 
  -7   2   5     7163.38     6467.32   1049.48 o 
  -6   2   5     2180.11     2157.45    259.01 o 
  -5   2   5      765.75      539.44    170.35 o 
  -4   2   5       57.36     1634.44    788.14 o 
  -3   2   5     9592.59     9640.70   1017.24 o 
  -2   2   5    20521.22    20123.75   2205.03 o 
  -1   2   5    52806.60    43233.17  12886.64 o 
   0   2   5     4997.79     5355.63    716.17 o 
   1   2   5     5460.98     6106.68    151.26 o 
   2   2   5     3875.97     4266.94    238.11 o 
   3   2   5      495.43     1123.62    235.13 o 
   4   2   5     3262.86     4811.34    487.94 o 
   5   2   5      836.25      858.41    107.61 o 
   6   2   5     8421.79     7314.07    431.00 o 
   7   2   5     4019.92     3299.07    131.04 o 
   8   2   5     3907.96     3413.43    148.08 o 
   9   2   5      300.38      413.51    115.67 o 
  10   2   5        3.29       93.26     98.89 o 
  11   2   5      294.21      386.02    122.19 o 
  12   2   5     2259.76     2626.42    120.54 o 
  13   2   5     1191.06     1578.13    106.96 o 
 -13   3   5       13.73      188.90    106.14 o 
 -12   3   5      912.19     1072.53    165.35 o 
 -11   3   5       30.22      146.43    121.83 o 
 -10   3   5       10.20      106.90     99.76 o 
  -9   3   5       77.58      251.17    107.51 o 
  -8   3   5     5560.52     5139.56    266.81 o 
  -7   3   5       57.45      176.55    134.13 o 
  -6   3   5      189.23      372.83    113.39 o 
  -5   3   5    11159.39    11141.92   1567.05 o 
  -4   3   5     1619.98     1485.92    178.25 o 
  -3   3   5     4945.12     4597.09    901.03 o 
  -2   3   5       10.32     3996.02   2261.25 o 
  -1   3   5     2196.07     2363.48    794.09 o 
   0   3   5      855.52     1212.94    223.98 o 
   1   3   5     1643.32     2482.31    495.40 o 
   2   3   5     2459.36     3925.27    626.39 o 
   3   3   5    13542.40    14462.24    545.70 o 
   4   3   5     1110.12     1199.68    115.28 o 
   5   3   5     3411.66     3665.39    133.95 o 
   6   3   5     1314.84     1338.53    132.31 o 
   7   3   5     9567.34     8406.14    384.94 o 
   8   3   5      144.23       70.11    105.69 o 
   9   3   5     2302.26     2034.02    110.74 o 
  10   3   5      726.82      727.18    107.71 o 
  11   3   5       28.38       50.49    104.09 o 
  12   3   5       18.59      288.79    131.03 o 
 -12   4   5       10.52      173.51    116.21 o 
 -11   4   5      577.35      871.93    166.79 o 
 -10   4   5       22.27      149.53    103.40 o 
  -9   4   5       84.98      170.32    128.34 o 
  -8   4   5       64.55      145.83    103.23 o 
  -7   4   5     3050.63     2904.69    324.05 o 
  -6   4   5    12831.97    12260.36   1495.94 o 
  -5   4   5     2055.64     2021.11    206.65 o 
  -4   4   5    22552.03    22332.53   2065.03 o 
  -3   4   5        7.57      -45.06    143.11 o 
  -2   4   5    41458.13    44118.79   8007.96 o 
  -1   4   5    19547.62    20479.15   1621.36 o 
   0   4   5    25165.86    26830.08   6517.92 o 
   1   4   5      140.86     -108.15    214.29 o 
   2   4   5       75.64      221.98    129.89 o 
   3   4   5     3309.83     3471.18    335.90 o 
   4   4   5     9897.54    10384.16    606.63 o 
   5   4   5     4907.07     5215.50    179.61 o 
   6   4   5    10806.66    10326.42    524.95 o 
   7   4   5      926.59      875.88    134.55 o 
   8   4   5     7818.03     6989.76    137.65 o 
   9   4   5      941.94      953.24    113.59 o 
  10   4   5     2844.28     2649.05    107.93 o 
  11   4   5      148.01      232.23    115.42 o 
  12   4   5       63.13      275.39     94.85 o 
 -12   5   5       83.11      325.43    115.63 o 
 -11   5   5     2038.67     2107.19    111.56 o 
 -10   5   5     5214.02     4882.27    247.61 o 
  -9   5   5       35.48       32.72    103.51 o 
  -8   5   5     1949.54     1812.61    130.66 o 
  -7   5   5      468.08      502.77    111.61 o 
  -6   5   5     3574.73     2950.31    289.90 o 
  -5   5   5      132.54      232.87    128.35 o 
  -4   5   5      105.43      420.14    145.64 o 
  -3   5   5    29852.01    30788.02   3194.81 o 
  -2   5   5    11843.08    12926.11   2078.07 o 
  -1   5   5     7503.05     7500.55    769.37 o 
   0   5   5     2224.73     2443.15    209.29 o 
   1   5   5      135.00     1256.97    409.68 o 
   2   5   5     8064.76     8345.39    433.58 o 
   3   5   5      398.58      456.34    124.79 o 
   4   5   5      533.44      812.92    126.52 o 
   5   5   5    21406.20    21203.21   1453.50 o 
   6   5   5     1386.47     1250.56    123.26 o 
   7   5   5     7270.04     6584.84    239.29 o 
   8   5   5      211.85      214.98    136.60 o 
   9   5   5        5.23      -88.58    110.23 o 
  10   5   5     1046.25     1112.51    107.07 o 
  11   5   5      131.61      244.43    103.30 o 
 -11   6   5     2011.17     1959.94    174.02 o 
 -10   6   5      630.42      667.88    340.47 o 
  -9   6   5      338.09      282.46    160.69 o 
  -8   6   5     6032.15     4975.26    378.69 o 
  -7   6   5      892.45      883.12    129.02 o 
  -6   6   5      155.62      223.87    129.62 o 
  -5   6   5     4725.00     4297.86    443.26 o 
  -4   6   5      397.43      392.50    137.42 o 
  -3   6   5    18503.96    18265.14   2544.32 o 
  -2   6   5      396.42      615.33    111.13 o 
  -1   6   5     8422.79     8059.04   1821.49 o 
   0   6   5    10926.61    10663.64   2182.99 o 
   1   6   5     8027.06     8438.35    908.04 o 
   2   6   5      204.39      354.06    203.63 o 
   3   6   5      796.55      895.03    118.23 o 
   4   6   5     3089.50     3187.13    178.32 o 
   5   6   5      746.05      823.86    131.16 o 
   6   6   5      706.72      861.18    124.77 o 
   7   6   5      453.69      469.61    125.92 o 
   8   6   5     1707.14     1642.91    176.91 o 
   9   6   5       11.20       68.81    105.34 o 
  10   6   5     1098.92      967.70    153.33 o 
 -10   7   5     1106.60     1034.74    129.18 o 
  -9   7   5     4932.27     4081.92    549.75 o 
  -8   7   5       61.55      232.78    356.49 o 
  -7   7   5     1038.26      962.68    163.52 o 
  -6   7   5      122.06      179.64    128.30 o 
  -5   7   5       14.91        4.14    139.03 o 
  -4   7   5     2193.16     2217.36    121.41 o 
  -3   7   5     1249.42     1390.50    123.71 o 
  -2   7   5     2690.49     2693.56    382.80 o 
  -1   7   5     7457.22     6417.16   1371.88 o 
   0   7   5      613.09      573.85    174.01 o 
   1   7   5      125.31      359.67    188.44 o 
   2   7   5     1718.94     1536.91    198.18 o 
   3   7   5      136.90      151.35    151.97 o 
   4   7   5      162.20      172.07    129.40 o 
   5   7   5      913.16     1015.25    124.57 o 
   6   7   5     1615.46     1539.58    133.51 o 
   7   7   5      634.30      738.18    129.02 o 
   8   7   5      384.92      272.18    134.18 o 
   9   7   5       15.69       75.97    127.37 o 
  -8   8   5      154.24       96.95    172.75 o 
  -7   8   5      118.32      253.38    137.61 o 
  -6   8   5      122.07      176.50    157.91 o 
  -5   8   5      259.07      216.43    122.62 o 
  -4   8   5     2240.94     2181.84    134.42 o 
  -3   8   5        1.44      120.35    137.30 o 
  -2   8   5     1914.20     2126.29    314.24 o 
  -1   8   5     2649.91     2825.11    474.70 o 
   0   8   5      203.17      249.36    127.78 o 
   1   8   5     2980.18     2717.25    303.17 o 
   2   8   5        7.91       20.03    228.31 o 
   3   8   5      329.82      426.25    169.94 o 
   4   8   5     1692.42     1545.97    253.35 o 
   5   8   5       11.39      228.80    139.45 o 
   6   8   5     3000.24     2771.24    202.02 o 
   7   8   5     1215.92     1253.99    133.68 o 
   8   8   5      375.66      531.66    149.16 o 
  -7   9   5      362.17      581.94    151.45 o 
  -6   9   5      180.76      299.09    126.87 o 
  -5   9   5     1306.36     1422.23    156.42 o 
  -4   9   5     1161.94     1195.66    204.87 o 
  -3   9   5     1151.77      968.02    149.36 o 
  -2   9   5      411.07      369.80    149.07 o 
  -1   9   5     3539.57     3536.37    466.56 o 
   0   9   5     1736.63     1614.78    195.29 o 
   1   9   5      700.67      785.07    256.35 o 
   2   9   5      753.82      801.10    256.35 o 
   3   9   5      568.48      577.91    171.92 o 
   4   9   5     5984.49     5609.71    617.44 o 
   5   9   5     1372.99     1316.79    234.37 o 
   6   9   5      107.78      134.60    156.42 o 
  -3  10   5      271.27      202.31    159.30 o 
  -2  10   5      356.19      472.36    162.56 o 
  -1  10   5      516.41      636.51    155.94 o 
   0  10   5      159.52      187.12    166.53 o 
   1  10   5      759.08      642.88    232.32 o 
   2  10   5       45.65       72.10    262.36 o 
   3  10   5      361.08      267.17    200.27 o 
 -13   0   6        3.10      297.75    136.49 o 
 -12   0   6     1396.39     1540.75    126.85 o 
 -11   0   6      232.22      303.44    146.11 o 
 -10   0   6     7373.57     6534.25    214.29 o 
  -9   0   6       17.28      309.49    131.61 o 
  -8   0   6     3782.39     3470.73    140.18 o 
  -7   0   6     8984.50     7873.39    552.76 o 
  -6   0   6     6499.33     5930.18    308.42 o 
  -5   0   6     5002.15     4271.39    158.52 o 
  -4   0   6     3590.81     4324.66    159.25 o 
  -3   0   6       12.17      176.67    138.36 o 
  -2   0   6     3924.88     4381.71    183.56 o 
  -1   0   6    20551.91    21907.54   1400.00 o 
   0   0   6    46458.52    46368.59    308.10 o 
   1   0   6     2769.87     3302.00    204.66 o 
   2   0   6      650.64      739.36    130.70 o 
   3   0   6     5090.76     4934.55    157.42 o 
   4   0   6     3073.88     5278.56   1179.03 o 
   5   0   6    18450.59    14453.18    385.34 o 
   6   0   6     4714.93     4162.98    144.36 o 
   7   0   6      676.30     1087.19    176.01 o 
   8   0   6    24583.02    22046.93    521.79 o 
   9   0   6     3021.77     3187.87    224.34 o 
  10   0   6     7931.76     8138.15    330.67 o 
  11   0   6     1158.13     1280.27    216.30 o 
  12   0   6       19.83      242.24    129.71 o 
  13   0   6     2487.90     2809.26    387.53 o 
 -13   1   6     1579.96     1857.33    106.21 o 
 -12   1   6      305.31      390.98    138.95 o 
 -11   1   6     1406.88     1428.67    102.82 o 
 -10   1   6     2897.91     2928.32    135.22 o 
  -9   1   6      113.05      265.40     93.78 o 
  -8   1   6    17731.30    15845.47    421.35 o 
  -7   1   6     2474.11     2212.01    104.63 o 
  -6   1   6     6943.01     6453.08    287.62 o 
  -5   1   6     7235.89     7153.01    271.29 o 
  -4   1   6     7669.10     7999.47    456.44 o 
  -3   1   6     9672.43    10501.09    473.58 o 
  -2   1   6     1238.28     1618.32     97.79 o 
  -1   1   6    14179.02    16445.31    785.75 o 
   0   1   6    14119.01    16038.26    988.42 o 
   1   1   6    35077.05    37598.89   1505.12 o 
   2   1   6     3994.47     4261.15    189.09 o 
   3   1   6    11236.63    10819.48    532.60 o 
   4   1   6     2616.72     3768.83    441.37 o 
   5   1   6     3413.31     3092.03    147.98 o 
   6   1   6     1591.59     2033.21    251.99 o 
   7   1   6    10789.29     9161.15    356.95 o 
   8   1   6      615.08      784.35    107.00 o 
   9   1   6     5100.18     4880.57    109.23 o 
  10   1   6      990.41     1166.88    106.87 o 
  11   1   6     2749.30     3156.54    105.69 o 
  12   1   6      619.99      815.74    118.46 o 
  13   1   6      195.79      339.20    105.96 o 
 -13   2   6      223.07      484.88    109.56 o 
 -12   2   6     1334.86     1606.70    106.64 o 
 -11   2   6      151.39      340.01     99.62 o 
 -10   2   6     5551.00     5325.31    123.06 o 
  -9   2   6     2947.90     2706.64    106.51 o 
  -8   2   6     7883.27     7324.00    298.33 o 
  -7   2   6      402.88      623.60    114.47 o 
  -6   2   6    14219.33    13279.47   1339.27 o 
  -5   2   6     1430.42     1686.14    128.59 o 
  -4   2   6     3756.71     4242.70    594.30 o 
  -3   2   6     5246.55     5968.49    307.05 o 
  -2   2   6    17134.37    18468.73   1812.61 o 
  -1   2   6    22320.91    22710.52   1656.95 o 
   0   2   6    19031.74    21114.78   1412.35 o 
   1   2   6    18519.74    20317.56    622.23 o 
   2   2   6    43383.14    45708.29   2237.68 o 
   3   2   6    15016.61    16361.57    975.69 o 
   4   2   6     9520.64     9529.83    334.78 o 
   5   2   6     1490.27     1314.13    104.48 o 
   6   2   6     1528.72     1556.42    158.25 o 
   7   2   6       71.19      142.06    103.21 o 
   8   2   6       61.04      102.79    105.24 o 
   9   2   6       59.12      117.48     97.65 o 
  10   2   6     1411.49     1446.10     99.55 o 
  11   2   6        0.97      199.51    140.41 o 
  12   2   6       10.47      203.58    101.77 o 
  13   2   6       98.70      205.27    107.65 o 
 -13   3   6      940.44     1218.97    112.01 o 
 -12   3   6     1862.30     1901.90    106.24 o 
 -11   3   6      158.90      268.99     99.34 o 
 -10   3   6      177.49      235.69    107.16 o 
  -9   3   6     4693.06     4576.35    284.16 o 
  -8   3   6      540.69      738.07    105.87 o 
  -7   3   6    10982.07    10486.53    840.62 o 
  -6   3   6     1390.98     1549.54    162.75 o 
  -5   3   6      673.68      762.78    114.98 o 
  -4   3   6    23741.37    25130.85   2883.90 o 
  -3   3   6    10571.90    10974.71   1233.75 o 
  -2   3   6     6665.76     7482.80    815.10 o 
  -1   3   6     5314.61     4730.72    805.10 o 
   0   3   6    17810.03    19925.00    715.98 o 
   1   3   6    19124.21    21648.08    213.01 o 
   2   3   6    19385.15    21016.77    794.93 o 
   3   3   6      702.74      507.45    119.44 o 
   4   3   6     4751.95     4941.79    296.70 o 
   5   3   6     9409.33     8980.04    525.90 o 
   6   3   6      434.40      707.70    116.45 o 
   7   3   6      103.84      -31.68    122.76 o 
   8   3   6      104.90      279.76    101.88 o 
   9   3   6      735.56      796.14    103.49 o 
  10   3   6      696.38      801.73    115.12 o 
  11   3   6     1827.36     1835.03    115.56 o 
  12   3   6     1071.61     1377.83    108.75 o 
 -12   4   6      129.34      379.12    106.82 o 
 -11   4   6      290.00      291.13    131.04 o 
 -10   4   6      628.63      711.86    111.87 o 
  -9   4   6     5182.66     4711.58    230.09 o 
  -8   4   6      992.25     1098.11    136.73 o 
  -7   4   6      289.95      359.95    111.38 o 
  -6   4   6     5815.99     5204.62    656.48 o 
  -5   4   6      949.48      922.61    126.07 o 
  -4   4   6      268.63      533.39    113.45 o 
  -3   4   6      177.65      133.21    144.24 o 
  -2   4   6     4645.76     4887.60    717.73 o 
  -1   4   6    12598.39    13076.21    948.90 o 
   0   4   6      387.79      570.78    232.32 o 
   1   4   6     1221.96     1330.04    160.77 o 
   2   4   6    10473.66    11519.74    264.34 o 
   3   4   6       61.05       41.92    135.54 o 
   4   4   6      536.46      665.82    118.31 o 
   5   4   6      418.80      449.68    108.70 o 
   6   4   6     5050.67     4905.46    191.79 o 
   7   4   6     4828.68     4031.23    177.90 o 
   8   4   6      543.46      442.86    118.03 o 
   9   4   6     1360.08     1273.77    113.32 o 
  10   4   6      617.92      683.25    116.21 o 
  11   4   6       24.69      -50.96    126.63 o 
  12   4   6      677.06      830.74    115.85 o 
 -12   5   6      510.20      627.84    111.09 o 
 -11   5   6     2609.77     2729.23    116.50 o 
 -10   5   6      312.73      433.32    107.96 o 
  -9   5   6      128.21      364.73    109.09 o 
  -8   5   6      105.16      186.80    106.05 o 
  -7   5   6      902.61      891.41    129.05 o 
  -6   5   6     1612.98     1366.95    139.98 o 
  -5   5   6     1132.32     1016.94    126.71 o 
  -4   5   6     2077.24     2065.71    166.52 o 
  -3   5   6       40.88      103.59    149.63 o 
  -2   5   6       63.95      191.18    155.36 o 
  -1   5   6     7103.23     7600.96    834.93 o 
   0   5   6     7684.61     7976.92    527.75 o 
   1   5   6       15.36      240.33    252.35 o 
   2   5   6     2500.43     2865.91    190.37 o 
   3   5   6       91.93      209.65    144.77 o 
   4   5   6     6470.67     6539.25    486.01 o 
   5   5   6     3122.45     3207.65    164.98 o 
   6   5   6     1125.30     1214.47    120.37 o 
   7   5   6     5448.42     5094.33    248.60 o 
   8   5   6      211.84      339.85    131.42 o 
   9   5   6     3228.17     2905.80    136.45 o 
  10   5   6        3.80      126.00    114.42 o 
  11   5   6     1047.62     1289.97    100.01 o 
 -11   6   6        0.83      138.86    135.29 o 
 -10   6   6     2681.88     2330.05    654.90 o 
  -9   6   6      812.32      585.98    152.21 o 
  -8   6   6      413.77      311.04    128.71 o 
  -7   6   6      868.16      753.89    174.39 o 
  -6   6   6      395.14      419.64    129.42 o 
  -5   6   6     1402.75     1350.66    127.89 o 
  -4   6   6        4.77      245.52    141.55 o 
  -3   6   6       41.03      170.84    118.29 o 
  -2   6   6    11633.58    12685.34   1230.86 o 
  -1   6   6     1622.90     1603.92    272.37 o 
   0   6   6       85.57       79.43    190.24 o 
   1   6   6      482.48     1145.57    246.34 o 
   2   6   6     2782.02     2946.89    184.12 o 
   3   6   6     6295.86     6448.10    393.99 o 
   4   6   6     1169.62     1213.23    132.70 o 
   5   6   6     3583.57     3711.95    210.73 o 
   6   6   6     2226.44     2218.97    154.94 o 
   7   6   6     1437.85     1367.09    134.31 o 
   8   6   6      993.89     1117.98     99.12 o 
   9   6   6      151.72      240.72     99.46 o 
  10   6   6      481.76      427.61    105.86 o 
 -10   7   6      211.13      335.25    134.51 o 
  -9   7   6        6.69      -17.92    149.38 o 
  -8   7   6     1142.40      899.53    162.78 o 
  -7   7   6      101.50       49.06    163.45 o 
  -6   7   6     3381.89     2957.96    236.46 o 
  -5   7   6     2811.49     2682.82    143.96 o 
  -4   7   6        6.42      234.86    140.28 o 
  -3   7   6       15.93      128.85    122.86 o 
  -2   7   6     4398.70     4555.89    792.96 o 
  -1   7   6      878.06      860.47    207.54 o 
   0   7   6      338.10      341.54    184.67 o 
   1   7   6     2545.01     2551.49    236.32 o 
   2   7   6       83.92      222.25    162.03 o 
   3   7   6     3084.61     3084.29    180.25 o 
   4   7   6      943.37     1125.96    135.29 o 
   5   7   6       11.83      204.69    138.72 o 
   6   7   6       53.44       21.27    131.65 o 
   7   7   6      888.84      848.94    129.91 o 
   8   7   6       14.80      306.05    168.44 o 
   9   7   6     2160.56     1918.95    137.19 o 
  -8   8   6      533.64      430.75    175.08 o 
  -7   8   6       51.89      101.99    138.35 o 
  -6   8   6      107.23      272.14    162.08 o 
  -5   8   6     2098.24     1912.58    124.65 o 
  -4   8   6       85.01      173.01    130.97 o 
  -3   8   6     2090.39     2026.65    295.47 o 
  -2   8   6      559.20      711.54    144.09 o 
  -1   8   6       93.70      329.54    147.45 o 
   0   8   6       58.88      175.07    190.61 o 
   1   8   6      881.06      951.30    234.32 o 
   2   8   6       81.32      -42.06    226.31 o 
   3   8   6       32.30      202.40    168.51 o 
   4   8   6        9.93       35.71    157.29 o 
   5   8   6       69.13      169.79    140.61 o 
   6   8   6     1367.83     1434.00    143.68 o 
   7   8   6     1485.50     1575.41    151.74 o 
   8   8   6      744.33      788.41    138.05 o 
  -6   9   6      792.92      993.11    140.14 o 
  -5   9   6       42.24      194.85    125.63 o 
  -4   9   6     1374.35     1114.78    149.36 o 
  -3   9   6      789.90      801.47    212.04 o 
  -2   9   6      626.42      552.82    153.51 o 
  -1   9   6     4501.29     4278.07    242.24 o 
   0   9   6      155.72      208.29    232.32 o 
   1   9   6     1646.71     1357.86    258.35 o 
   2   9   6      281.95      459.75    167.95 o 
   3   9   6     1241.30     1032.14    137.33 o 
   4   9   6      393.57      579.78    143.27 o 
   5   9   6      141.15      416.86    182.37 o 
   6   9   6        0.74      -52.31    188.48 o 
  -3  10   6      425.78      391.91    162.92 o 
  -2  10   6       29.18      126.19    151.41 o 
  -1  10   6      508.66      590.19    155.57 o 
   0  10   6     3874.61     3323.79    284.39 o 
   1  10   6     3004.27     2523.45    234.32 o 
   2  10   6     1223.27     1300.78    255.35 o 
   3  10   6     1394.42     1442.21    338.46 o 
 -13   1   7     3077.17     3578.22    100.90 o 
 -12   1   7      941.03      991.66    101.55 o 
 -11   1   7      618.13      767.02     97.80 o 
 -10   1   7     1423.09     1458.79    102.51 o 
  -9   1   7     5410.54     5007.19    231.26 o 
  -8   1   7      573.77      678.10    118.71 o 
  -7   1   7     4270.47     4007.35    175.83 o 
  -6   1   7     1053.49      991.55     98.48 o 
  -5   1   7     1354.94     1658.44    107.14 o 
  -4   1   7    11146.70    11757.11    505.39 o 
  -3   1   7     1298.11     1385.67    102.49 o 
  -2   1   7       30.10      108.49    101.41 o 
  -1   1   7     3833.58     4872.13    255.24 o 
   0   1   7    11853.15    12212.68    618.64 o 
   1   1   7    21467.52    21612.48    815.18 o 
   2   1   7    40088.44    40803.91   1547.08 o 
   3   1   7       14.47     1515.48    543.72 o 
   4   1   7     1408.66     3295.46    508.88 o 
   5   1   7    15076.99    13176.94    539.83 o 
   6   1   7     3627.19     3082.96    161.50 o 
   7   1   7     3682.42     3136.58    108.23 o 
   8   1   7       92.76      115.75    100.71 o 
   9   1   7       81.97      203.22     90.19 o 
  10   1   7     2394.81     2448.94     95.62 o 
  11   1   7     2118.28     2266.84    112.94 o 
  12   1   7      583.69      745.36    123.61 o 
  13   1   7       64.76      164.73    121.46 o 
 -13   2   7      279.37      470.52    106.60 o 
 -12   2   7      245.75      319.39    105.12 o 
 -11   2   7     2874.11     2644.93    113.41 o 
 -10   2   7     1706.96     1481.95    122.11 o 
  -9   2   7     1268.36     1165.30    133.47 o 
  -8   2   7      754.36      895.95    109.96 o 
  -7   2   7     9783.71     9106.45    592.41 o 
  -6   2   7    17303.38    17226.96   1589.91 o 
  -5   2   7       24.53      105.16    104.23 o 
  -4   2   7    14543.19    15426.24   1132.44 o 
  -3   2   7      142.64      187.56    111.57 o 
  -2   2   7      185.25      154.70    111.46 o 
  -1   2   7    16476.70    17008.48   1024.18 o 
   0   2   7     3963.23     4369.36    215.36 o 
   1   2   7     6841.14     7836.31    263.34 o 
   2   2   7    14687.76    16003.37    342.44 o 
   3   2   7     1940.54     1564.23    428.27 o 
   4   2   7    24280.71    23933.30    950.35 o 
   5   2   7     4953.56     4322.54    425.85 o 
   6   2   7       16.23     -104.44    104.44 o 
   7   2   7      649.75      767.07    103.67 o 
   8   2   7     7815.93     6872.79    259.69 o 
   9   2   7      271.39      149.86    113.05 o 
  10   2   7        2.52       68.37     97.81 o 
  11   2   7       58.41      -21.85    115.79 o 
  12   2   7      192.71      280.77    106.06 o 
 -13   3   7      646.28      817.41    111.87 o 
 -12   3   7       55.72      259.87    123.86 o 
 -11   3   7     1000.03     1076.28    124.35 o 
 -10   3   7     1639.04     1663.09    100.83 o 
  -9   3   7      448.81      475.15    122.35 o 
  -8   3   7      873.64      903.66    105.96 o 
  -7   3   7      421.50      793.74    116.54 o 
  -6   3   7    17479.78    16261.53   1965.39 o 
  -5   3   7     3399.53     3409.15    310.64 o 
  -4   3   7     4914.58     5001.14    543.74 o 
  -3   3   7     2785.06     2893.03    337.65 o 
  -2   3   7    26059.11    28125.35   2885.17 o 
  -1   3   7     1953.62     3542.58   1123.54 o 
   0   3   7       54.08       33.29    154.25 o 
   1   3   7    13787.93    15738.92    367.50 o 
   2   3   7     1242.44     2110.10    390.20 o 
   3   3   7     2370.38     2764.26    118.63 o 
   4   3   7     1175.40     1289.63    103.60 o 
   5   3   7     3493.97     3643.65    204.41 o 
   6   3   7        6.48      222.15    113.66 o 
   7   3   7     1036.37      966.43    118.09 o 
   8   3   7       45.32       48.07     97.32 o 
   9   3   7     4040.81     3800.39    105.96 o 
  10   3   7       49.65      256.13    102.23 o 
  11   3   7      332.33      520.42    111.81 o 
  12   3   7       49.81      223.84    161.08 o 
 -12   4   7      232.86      471.35    109.55 o 
 -11   4   7      140.58      334.70    124.16 o 
 -10   4   7     1411.17     1474.83    108.84 o 
  -9   4   7      516.74      609.49     97.13 o 
  -8   4   7      414.93      542.49    111.88 o 
  -7   4   7    11571.82    10324.27    931.39 o 
  -6   4   7      820.37      777.47    112.09 o 
  -5   4   7    24945.65    24104.49   2363.08 o 
  -4   4   7     1005.99     1059.88    161.30 o 
  -3   4   7    16877.53    16941.86   1739.63 o 
  -2   4   7      601.10      532.37    160.90 o 
  -1   4   7    18310.48    19662.63    721.70 o 
   0   4   7     2209.61     2321.83    171.95 o 
   1   4   7       75.39      203.35    156.19 o 
   2   4   7       97.94      215.68    138.17 o 
   3   4   7     3256.41     3763.81    134.34 o 
   4   4   7     2635.05     2818.02    125.02 o 
   5   4   7      248.85      334.68    118.32 o 
   6   4   7      977.14      936.97    112.11 o 
   7   4   7     3684.14     3255.10    140.37 o 
   8   4   7     6632.99     6067.41    323.62 o 
   9   4   7      553.55      515.38    108.67 o 
  10   4   7     4901.22     4431.36    139.04 o 
  11   4   7       11.39      148.58    110.29 o 
  12   4   7     2955.34     2944.98    122.86 o 
 -12   5   7     1586.04     1805.20    114.68 o 
 -11   5   7       42.45       20.53    125.52 o 
 -10   5   7        2.87      128.11    107.44 o 
  -9   5   7      520.17      580.91    103.48 o 
  -8   5   7      442.55      471.26    112.88 o 
  -7   5   7      417.59      538.97    127.15 o 
  -6   5   7      973.11      863.91    126.57 o 
  -5   5   7    14627.63    13759.05   1746.57 o 
  -4   5   7    13570.53    13600.85   1055.22 o 
  -3   5   7       10.10      260.13    172.72 o 
  -2   5   7      339.11      222.30    160.98 o 
  -1   5   7      428.90      383.91    132.20 o 
   0   5   7      569.92      799.09    202.28 o 
   1   5   7     3084.03     3446.08    176.95 o 
   2   5   7     1049.06     1517.08    201.28 o 
   3   5   7    22559.74    23455.05    653.07 o 
   4   5   7     2327.73     2614.56    123.48 o 
   5   5   7      828.86      994.17    123.26 o 
   6   5   7      335.28      423.06    114.96 o 
   7   5   7      390.78      452.77    113.91 o 
   8   5   7      283.05      421.48    122.76 o 
   9   5   7      141.97      179.70    120.11 o 
  10   5   7     1350.67     1385.84    124.10 o 
  11   5   7     2475.65     2178.45    447.64 o 
 -11   6   7      343.17      375.22    196.27 o 
 -10   6   7        6.96      226.95    163.56 o 
  -9   6   7      671.63      558.37    160.73 o 
  -8   6   7     3655.54     3013.36    279.63 o 
  -7   6   7      747.16      571.71    165.91 o 
  -6   6   7     4357.71     4096.57    400.07 o 
  -5   6   7       40.58      128.42    128.57 o 
  -4   6   7    10265.17     9915.20    940.64 o 
  -3   6   7      378.11      474.80    119.18 o 
  -2   6   7     6355.19     6216.54    345.14 o 
  -1   6   7      292.80      386.96    193.41 o 
   0   6   7     4866.56     5032.89    242.33 o 
   1   6   7     7860.91     7924.53    326.45 o 
   2   6   7     9004.17     8995.06    593.66 o 
   3   6   7     3103.47     3264.73    163.42 o 
   4   6   7    11031.15    11466.06    497.16 o 
   5   6   7      138.54      160.99    130.44 o 
   6   6   7    11303.45    10699.62    700.12 o 
   7   6   7       74.38      127.46    130.94 o 
   8   6   7       23.79      120.27    117.53 o 
   9   6   7      222.56      360.19    106.07 o 
  10   6   7       19.38      140.92    102.97 o 
 -10   7   7      162.21      316.52    164.94 o 
  -9   7   7     1003.02      955.12    162.78 o 
  -8   7   7       28.28       53.37    161.92 o 
  -7   7   7     2165.93     1928.93    389.53 o 
  -6   7   7     1233.32     1303.35    127.83 o 
  -5   7   7      637.13      632.49    128.92 o 
  -4   7   7     1697.70     1780.88    161.30 o 
  -3   7   7     6125.71     6492.02    650.12 o 
  -2   7   7     1845.22     2150.47    382.72 o 
  -1   7   7      314.24      402.23    172.32 o 
   0   7   7     2992.31     3216.40    236.32 o 
   1   7   7     2765.76     3241.03    212.29 o 
   2   7   7     8231.22     8310.77    465.64 o 
   3   7   7     7186.52     7365.93    228.31 o 
   4   7   7     2197.70     2398.05    171.66 o 
   5   7   7     8598.62     8811.37    286.70 o 
   6   7   7       19.80      258.25    119.27 o 
   7   7   7       87.48      244.94    110.98 o 
   8   7   7      123.53      225.93    149.49 o 
   9   7   7       25.56      205.92    132.52 o 
  -8   8   7     1383.03     1200.03    223.31 o 
  -7   8   7      113.64      220.87    163.52 o 
  -6   8   7     1509.76     1497.05    138.01 o 
  -5   8   7     1049.64     1048.99    116.65 o 
  -4   8   7     1024.43      804.25    125.40 o 
  -3   8   7     2889.12     3082.90    415.09 o 
  -2   8   7       57.81       97.57    144.54 o 
  -1   8   7      343.79      276.57    158.67 o 
   0   8   7      843.57      747.02    232.32 o 
   1   8   7       42.00      -85.12    173.24 o 
   2   8   7     2628.28     2807.34    247.34 o 
   3   8   7       14.10      179.25    161.42 o 
   4   8   7      682.83      871.12    173.57 o 
   5   8   7      633.42      632.78    205.28 o 
   6   8   7      165.12      252.26    141.81 o 
   7   8   7     1605.57     1764.13    130.16 o 
   8   8   7       17.84       12.46    152.24 o 
  -6   9   7     2324.13     2077.61    124.26 o 
  -5   9   7      260.79      307.48    119.31 o 
  -4   9   7      477.78      530.52    171.31 o 
  -3   9   7     1908.09     1945.86    224.41 o 
  -2   9   7      779.96      749.03    154.42 o 
  -1   9   7       59.91      268.21    184.77 o 
   0   9   7      932.97      849.16    232.32 o 
   1   9   7        1.79       60.71    147.60 o 
   2   9   7      172.93      326.22    131.00 o 
   3   9   7      229.97       81.24    158.74 o 
   4   9   7     1054.39     1193.00    174.76 o 
   5   9   7        2.63      216.73    182.36 o 
   6   9   7       42.39      229.69    169.80 o 
  -3  10   7      122.00      246.57    157.17 o 
  -2  10   7       85.13      103.23    152.90 o 
  -1  10   7       47.23      294.11    173.93 o 
   0  10   7       76.86      265.49    165.53 o 
   1  10   7      426.79      446.61    234.32 o 
   2  10   7       83.77      277.98    270.37 o 
 -13   0   8       68.08      205.42    134.33 o 
 -12   0   8     2106.30     2432.34    127.08 o 
 -11   0   8     2686.11     2727.83    130.15 o 
 -10   0   8    12692.51    11791.19    253.27 o 
  -9   0   8     4263.50     3855.28    194.27 o 
  -8   0   8      550.22      457.94    135.24 o 
  -7   0   8     8055.33     7894.12    211.29 o 
  -6   0   8     1499.53     1384.55    140.86 o 
  -5   0   8     7863.28     7273.41    141.26 o 
  -4   0   8    18229.51    19924.04    796.53 o 
  -3   0   8    35327.83    39048.61   1131.67 o 
  -2   0   8   143654.45   162431.88   9804.13 o 
  -1   0   8   103035.83   111423.09   9937.74 o 
   0   0   8     3447.88     3781.99    179.03 o 
   1   0   8    12133.83    12870.28    674.40 o 
   2   0   8    16299.59    16528.90    706.49 o 
   3   0   8      789.35     1558.19    266.70 o 
   4   0   8     1401.18     1401.75    197.75 o 
   5   0   8     1377.14     1228.78    141.74 o 
   6   0   8    14526.91    12511.80    419.49 o 
   7   0   8     9289.37     8282.27    153.55 o 
   8   0   8      486.27      654.53    130.65 o 
   9   0   8       51.12       77.53    127.10 o 
  10   0   8       14.44      166.81    126.36 o 
  11   0   8      391.87      628.99    157.64 o 
  12   0   8     1355.50     1652.48    159.19 o 
  13   0   8     2976.10     3485.52    180.49 o 
 -13   1   8      864.66     1027.99     94.24 o 
 -12   1   8     1952.42     1944.06    106.20 o 
 -11   1   8       21.48       25.43     94.73 o 
 -10   1   8      708.88      770.85     97.61 o 
  -9   1   8     2489.76     2453.88    173.01 o 
  -8   1   8     5269.18     5116.54    200.52 o 
  -7   1   8     4272.69     3864.87    174.20 o 
  -6   1   8       34.99       17.07     92.32 o 
  -5   1   8     7041.43     6900.34    273.06 o 
  -4   1   8    25169.17    27836.24   1044.18 o 
  -3   1   8      711.08     1018.03     94.84 o 
  -2   1   8    23903.22    26970.59   1190.27 o 
  -1   1   8    19911.41    22329.99   1132.77 o 
   0   1   8     8628.86     9735.29    471.84 o 
   1   1   8    17743.22    18447.63    613.52 o 
   2   1   8     2040.60     2823.69    467.63 o 
   3   1   8     3655.37     4103.57    239.80 o 
   4   1   8     5407.52     4825.75    208.54 o 
   5   1   8      123.63      167.58     98.40 o 
   6   1   8     2054.19     1887.23    150.36 o 
   7   1   8     6959.92     6202.86    208.24 o 
   8   1   8      155.63      154.58     94.28 o 
   9   1   8      903.39      858.59     95.42 o 
  10   1   8     1031.01     1145.80    103.82 o 
  11   1   8      631.24      947.18    120.37 o 
  12   1   8      380.50      461.66    100.22 o 
 -13   2   8      122.18      217.32    114.62 o 
 -12   2   8      573.72      813.74    106.01 o 
 -11   2   8     2899.79     2827.93    102.40 o 
 -10   2   8      361.37      340.47     91.65 o 
  -9   2   8     1491.40     1454.92    102.96 o 
  -8   2   8       25.20       12.45     99.02 o 
  -7   2   8     3784.44     3411.66    214.99 o 
  -6   2   8      379.88      360.54     94.85 o 
  -5   2   8       95.56      198.37    102.75 o 
  -4   2   8     4124.33     4599.08    302.54 o 
  -3   2   8      859.88      930.15    111.07 o 
  -2   2   8     4314.02     4651.48    174.10 o 
  -1   2   8      123.98       19.00    127.45 o 
   0   2   8     4390.58     4978.83    153.79 o 
   1   2   8       15.01      793.22    485.30 o 
   2   2   8      512.67     3974.85   1339.06 o 
   3   2   8     5622.42     6100.93    188.17 o 
   4   2   8    15820.83    16573.33    743.75 o 
   5   2   8     3444.04     3714.42    171.50 o 
   6   2   8     9227.16     8450.15    306.96 o 
   7   2   8       45.24        7.58    107.19 o 
   8   2   8     7853.84     6891.36    278.39 o 
   9   2   8      428.77      268.47    113.60 o 
  10   2   8      847.12      976.13     93.74 o 
  11   2   8     1831.76     2100.08    108.25 o 
  12   2   8      169.59      370.10    105.77 o 
 -13   3   8     1084.73     1220.07    128.81 o 
 -12   3   8       25.34      118.23    104.81 o 
 -11   3   8      152.03      209.61    123.13 o 
 -10   3   8    11102.40    10669.36    311.04 o 
  -9   3   8      151.24      376.67    118.95 o 
  -8   3   8     6415.61     6274.83    546.05 o 
  -7   3   8     2023.47     2023.33    158.41 o 
  -6   3   8        7.94      366.89    251.20 o 
  -5   3   8       36.54       54.98    110.80 o 
  -4   3   8     3471.85     3324.61    356.42 o 
  -3   3   8    22323.00    23013.17   2347.54 o 
  -2   3   8     3770.42     4522.95    428.33 o 
  -1   3   8     7998.49     8525.68    629.31 o 
   0   3   8      186.97      613.84    494.00 o 
   1   3   8     5149.07     5945.82    186.53 o 
   2   3   8    18016.11    19921.38    410.66 o 
   3   3   8     3928.81     4218.88    211.60 o 
   4   3   8       27.62      321.44    119.12 o 
   5   3   8    37086.11    35627.71   2102.25 o 
   6   3   8      769.94      912.20    147.72 o 
   7   3   8    16095.45    14374.00   2018.60 o 
   8   3   8        3.36      110.35    101.40 o 
   9   3   8      674.23      770.04     96.59 o 
  10   3   8     2114.04     1894.77    103.18 o 
  11   3   8      463.90      489.56    101.93 o 
  12   3   8      148.01      294.43    110.93 o 
 -12   4   8      145.20      334.53    105.74 o 
 -11   4   8      195.76      109.88    104.58 o 
 -10   4   8       58.27       31.90    121.83 o 
  -9   4   8      195.40      214.16     99.76 o 
  -8   4   8     5446.46     5220.33    389.09 o 
  -7   4   8      930.96      925.19    108.55 o 
  -6   4   8        3.51      150.17    133.92 o 
  -5   4   8     3256.14     3216.55    297.59 o 
  -4   4   8      431.75      550.86    124.78 o 
  -3   4   8     5635.52     5683.64    438.23 o 
  -2   4   8     1081.98     1171.01    133.18 o 
  -1   4   8      534.13      607.94    179.79 o 
   0   4   8    11579.72    12844.65    179.36 o 
   1   4   8      426.72      555.43    147.10 o 
   2   4   8        1.54      208.41    230.32 o 
   3   4   8      207.96      401.61    121.64 o 
   4   4   8      419.14      619.88    125.02 o 
   5   4   8     4599.61     4851.11    181.90 o 
   6   4   8      124.58      233.16    109.25 o 
   7   4   8      698.76      658.78    122.64 o 
   8   4   8      958.59     1002.19    123.87 o 
   9   4   8      138.74      173.89    118.62 o 
  10   4   8      122.29      393.53    111.59 o 
  11   4   8        3.31      310.29    114.12 o 
 -11   5   8      639.52      606.96    234.17 o 
 -10   5   8      746.79      866.66    224.57 o 
  -9   5   8      959.68     1129.00    113.36 o 
  -8   5   8     3589.13     3209.72    295.66 o 
  -7   5   8      409.00      435.59    152.24 o 
  -6   5   8     1844.21     1664.15    250.91 o 
  -5   5   8     4120.21     3861.71    425.51 o 
  -4   5   8     9379.12     9210.28    928.21 o 
  -3   5   8     1754.31     1781.99    150.03 o 
  -2   5   8     1414.44     1663.12    235.28 o 
  -1   5   8     1374.33     1480.90    185.01 o 
   0   5   8     3504.09     3828.80    161.37 o 
   1   5   8     3779.02     3965.42    164.77 o 
   2   5   8       83.07      378.84    236.32 o 
   3   5   8     8621.61     9092.02    146.51 o 
   4   5   8     1251.67     1333.33    138.65 o 
   5   5   8     1161.58     1144.29    131.19 o 
   6   5   8      570.50      773.52    119.18 o 
   7   5   8     2603.83     2348.32    114.45 o 
   8   5   8      224.43      302.14    113.97 o 
   9   5   8      266.93      397.43    170.20 o 
  10   5   8      186.24      307.19    138.28 o 
  11   5   8      347.77      505.10    115.87 o 
 -11   6   8        6.40     -176.72    247.34 o 
 -10   6   8      676.76      875.01    149.70 o 
  -9   6   8     1541.87     1520.00    269.37 o 
  -8   6   8       65.39      183.81    133.53 o 
  -7   6   8     1563.30     1867.37    315.05 o 
  -6   6   8      979.13     1006.07    167.66 o 
  -5   6   8      861.47     1021.45    127.75 o 
  -4   6   8       18.85       67.13    121.45 o 
  -3   6   8      808.32      852.50    158.64 o 
  -2   6   8     1915.01     2058.70    134.72 o 
  -1   6   8     5192.27     5300.11    202.28 o 
   0   6   8       92.78      132.18    228.31 o 
   1   6   8     1287.74     1219.68    167.11 o 
   2   6   8      585.44      898.34    169.87 o 
   3   6   8      958.56      927.98    167.03 o 
   4   6   8      986.20     1098.10    207.56 o 
   5   6   8      198.11      281.52    131.57 o 
   6   6   8     1214.46     1319.61    121.33 o 
   7   6   8       44.23       90.80    122.44 o 
   8   6   8      726.56      931.09    131.76 o 
   9   6   8      187.34      180.85    123.52 o 
  10   6   8       49.98      245.00    103.71 o 
 -10   7   8      607.19      751.93    164.26 o 
  -9   7   8       17.53       34.55    161.42 o 
  -8   7   8      233.41      299.29    171.66 o 
  -7   7   8      137.22      368.84    135.17 o 
  -6   7   8     1365.77     1428.10    166.55 o 
  -5   7   8        3.22       47.19    126.76 o 
  -4   7   8      109.91      215.65    112.51 o 
  -3   7   8     2263.42     2445.72    181.25 o 
  -2   7   8     7176.91     7362.54    677.50 o 
  -1   7   8      824.62      905.55    208.05 o 
   0   7   8     4089.61     4213.77    238.33 o 
   1   7   8       86.08      132.18    202.28 o 
   2   7   8       85.48      311.43    162.86 o 
   3   7   8     1449.51     1574.60    175.35 o 
   4   7   8     2329.15     2409.76    129.97 o 
   5   7   8      131.66      341.46    108.38 o 
   6   7   8      585.51      501.18    108.91 o 
   7   7   8      190.35      298.08    110.06 o 
   8   7   8      398.53      126.08    157.54 o 
   9   7   8      488.81      486.17    115.36 o 
  -8   8   8      357.47      395.14    172.75 o 
  -7   8   8        0.84       63.03    172.51 o 
  -6   8   8      419.93      623.97    132.45 o 
  -5   8   8     2638.15     2566.82    162.75 o 
  -4   8   8     3916.54     3590.31    200.44 o 
  -3   8   8     6920.47     6873.95    684.13 o 
  -2   8   8     4653.43     4185.42    140.40 o 
  -1   8   8     3094.48     3411.15    453.62 o 
   0   8   8     3434.09     3240.44    240.33 o 
   1   8   8     5826.63     5183.09    246.34 o 
   2   8   8      314.70      332.46    162.86 o 
   3   8   8     1751.81     1731.09    177.24 o 
   4   8   8      553.91      738.18    171.08 o 
   5   8   8        5.25      290.50    171.08 o 
   6   8   8      163.65      148.05    125.56 o 
   7   8   8        7.69      229.58    138.65 o 
  -6   9   8      174.73      298.07    137.56 o 
  -5   9   8      141.59      165.65    118.50 o 
  -4   9   8     1328.56     1262.15    145.31 o 
  -3   9   8      753.20      639.93    154.77 o 
  -2   9   8       17.21      182.11    159.85 o 
  -1   9   8      261.65      324.00    163.56 o 
   0   9   8      345.60      377.74    174.24 o 
   1   9   8       11.73      362.08    162.11 o 
   2   9   8       86.88      -31.82    162.84 o 
   3   9   8      310.24       55.01    174.51 o 
   4   9   8      871.61     1071.91    211.29 o 
   5   9   8      449.88      665.56    179.25 o 
  -2  10   8      312.74      450.11    422.58 o 
  -1  10   8      634.85      714.98    167.11 o 
   0  10   8      133.50       55.08    168.52 o 
   1  10   8      269.49      330.45    202.28 o 
 -13   1   9     3236.57     3638.23    103.13 o 
 -12   1   9      398.86      523.52    101.02 o 
 -11   1   9      162.99      309.91     90.46 o 
 -10   1   9     1778.57     1721.23     92.57 o 
  -9   1   9     1375.76     1283.90     87.63 o 
  -8   1   9     8224.84     7821.79    243.01 o 
  -7   1   9       84.02      153.54     84.74 o 
  -6   1   9     2959.67     3169.47     99.27 o 
  -5   1   9     9859.81    10346.36    323.46 o 
  -4   1   9    34102.16    36422.91   1212.81 o 
  -3   1   9       36.27       61.43     89.35 o 
  -2   1   9     4503.49     5143.24    214.99 o 
  -1   1   9     5374.17     6828.92    455.23 o 
   0   1   9        0.92      139.99    105.96 o 
   1   1   9     2037.74     1944.61    126.02 o 
   2   1   9     5876.28     6367.87    339.62 o 
   3   1   9     1065.15     1830.24    225.27 o 
   4   1   9     4776.82     4435.39    171.74 o 
   5   1   9     3162.45     3381.65    206.15 o 
   6   1   9      149.62      863.09    213.30 o 
   7   1   9     1910.91     1859.96    151.66 o 
   8   1   9      146.86      469.54     92.07 o 
   9   1   9      293.67      545.74     91.49 o 
  10   1   9     3200.90     3479.30    150.89 o 
  11   1   9     3435.36     3751.48    156.65 o 
  12   1   9       73.99      162.14    109.09 o 
 -13   2   9       23.26      156.62     99.86 o 
 -12   2   9      435.81      550.49    105.55 o 
 -11   2   9     2168.20     2046.53     99.79 o 
 -10   2   9     1598.42     1755.53    104.59 o 
  -9   2   9      268.60      438.09     99.68 o 
  -8   2   9     1504.33     1637.86    113.92 o 
  -7   2   9    17560.45    15995.75   1303.97 o 
  -6   2   9     5218.81     5142.03    435.90 o 
  -5   2   9     8520.29     8930.36    717.27 o 
  -4   2   9       29.66      130.26     93.31 o 
  -3   2   9     1421.37     1546.94    105.40 o 
  -2   2   9      533.40      623.30    109.61 o 
  -1   2   9     5203.14     5130.22    151.58 o 
   0   2   9     2670.58     2813.85    105.80 o 
   1   2   9    17071.77    17824.29    847.97 o 
   2   2   9     2269.61     2733.01    250.08 o 
   3   2   9     1420.27     1616.38     94.27 o 
   4   2   9     6691.81     6461.60    228.04 o 
   5   2   9      423.89      628.78    129.57 o 
   6   2   9     2158.49     2170.48    158.57 o 
   7   2   9     3501.86     2787.84    105.00 o 
   8   2   9    10619.36     9519.92    350.65 o 
   9   2   9     1577.01     1676.49    103.75 o 
  10   2   9     1828.80     1868.32     94.73 o 
  11   2   9      187.11      176.42     91.83 o 
  12   2   9      294.65      419.29    108.38 o 
 -13   3   9       45.23      -17.65    103.69 o 
 -12   3   9       70.69      316.85    153.79 o 
 -11   3   9     1850.27     2036.52    132.90 o 
 -10   3   9      308.48      517.83    113.56 o 
  -9   3   9       91.53      182.67    108.03 o 
  -8   3   9     4189.08     4005.95    320.87 o 
  -7   3   9     2027.84     2134.28    219.22 o 
  -6   3   9        4.94       -8.19    131.24 o 
  -5   3   9       16.80      104.65    104.96 o 
  -4   3   9     1406.97     1470.13    174.31 o 
  -3   3   9     2103.14     2246.14    161.54 o 
  -2   3   9     8940.95     9404.97    646.88 o 
  -1   3   9     9913.50    10698.13   1567.63 o 
   0   3   9    21339.60    22172.57   2496.42 o 
   1   3   9    20891.36    23434.32    381.52 o 
   2   3   9     1659.31     1986.35    218.43 o 
   3   3   9     6245.53     6173.54    351.08 o 
   4   3   9     4516.34     4638.94    247.35 o 
   5   3   9     2619.97     2554.63    140.47 o 
   6   3   9     3628.40     3499.25    224.95 o 
   7   3   9      807.62      817.19    139.40 o 
   8   3   9     1070.38     1033.58    110.15 o 
   9   3   9      100.76       41.73     98.17 o 
  10   3   9      252.92      346.57    108.18 o 
  11   3   9      504.89      741.68    103.19 o 
  12   3   9     1012.53     1304.46    139.53 o 
 -12   4   9      363.83      483.09    127.01 o 
 -11   4   9      792.38      912.79    102.33 o 
 -10   4   9     4981.16     4854.04    198.40 o 
  -9   4   9      187.70      357.69    102.33 o 
  -8   4   9     2657.18     2446.58    219.76 o 
  -7   4   9      687.23      789.19    109.11 o 
  -6   4   9     6779.86     7132.93    718.87 o 
  -5   4   9       17.48      165.57    128.33 o 
  -4   4   9      739.45      673.87    125.30 o 
  -3   4   9     1460.00     1430.74    126.29 o 
  -2   4   9    17981.24    19398.01   1806.82 o 
  -1   4   9    10150.07    10868.22    835.41 o 
   0   4   9    11503.98    12464.47    272.37 o 
   1   4   9     2919.06     3297.85    347.48 o 
   2   4   9    37698.89    40648.37    296.41 o 
   3   4   9     1641.47     1627.03    158.42 o 
   4   4   9    11905.01    12275.46    250.88 o 
   5   4   9     1506.53     1585.29    109.82 o 
   6   4   9       84.56      162.28    109.16 o 
   7   4   9     1150.83     1266.08    159.09 o 
   8   4   9      312.92      423.05    140.56 o 
   9   4   9      235.35      394.04    128.29 o 
  10   4   9      909.77      900.17    118.99 o 
  11   4   9       15.56      -14.13    114.18 o 
 -11   5   9      249.16      279.20    133.74 o 
 -10   5   9        8.68       68.11    131.03 o 
  -9   5   9      921.90     1133.55    207.70 o 
  -8   5   9     3737.07     3519.36    373.05 o 
  -7   5   9     2666.33     2436.33    324.06 o 
  -6   5   9    10623.28     9858.83   1350.83 o 
  -5   5   9     1938.16     1847.14    136.15 o 
  -4   5   9      745.26      691.33    127.61 o 
  -3   5   9     1413.96     1529.67    158.58 o 
  -2   5   9     2004.61     2232.66    175.47 o 
  -1   5   9     6673.38     7283.62    213.05 o 
   0   5   9     7420.05     7980.68    330.45 o 
   1   5   9    18396.04    19384.44    199.68 o 
   2   5   9    13260.87    14216.71    192.58 o 
   3   5   9       44.52       67.35    121.26 o 
   4   5   9     1271.42     1466.81    127.46 o 
   5   5   9     2505.61     2513.51    118.21 o 
   6   5   9     1212.97     1369.46    111.73 o 
   7   5   9     1648.54     1793.42    134.88 o 
   8   5   9      153.23      204.93    126.77 o 
   9   5   9     4038.07     3794.34    117.44 o 
  10   5   9     1764.23     1509.30    125.15 o 
  11   5   9       17.91       37.09    121.28 o 
 -10   6   9       71.85       16.63    149.38 o 
  -9   6   9     7682.59     6827.64   1506.06 o 
  -8   6   9      536.21      456.61    129.47 o 
  -7   6   9     5224.55     4447.08    632.78 o 
  -6   6   9     2200.51     2087.79    263.05 o 
  -5   6   9     4435.21     4251.72    384.18 o 
  -4   6   9      426.10      525.54    125.33 o 
  -3   6   9     1865.35     1876.51    128.59 o 
  -2   6   9     2400.24     2742.11    201.59 o 
  -1   6   9     3916.88     3754.11    165.67 o 
   0   6   9       47.87     -134.94    172.24 o 
   1   6   9      764.22      905.61    164.11 o 
   2   6   9      939.30     1094.16    177.38 o 
   3   6   9      861.10      899.57    163.09 o 
   4   6   9      137.93      170.85    136.03 o 
   5   6   9      649.38      823.08    121.36 o 
   6   6   9     8618.01     8650.39    373.99 o 
   7   6   9      595.15      620.39    125.87 o 
   8   6   9     2180.66     2152.98    130.56 o 
   9   6   9       75.46      253.95    124.26 o 
  10   6   9     1385.47     1475.50    123.76 o 
  -9   7   9      197.10      437.13    132.20 o 
  -8   7   9     1828.31     1769.51    146.12 o 
  -7   7   9      193.36      483.13    134.82 o 
  -6   7   9     6456.16     5882.89    461.65 o 
  -5   7   9     1943.49     1955.84    135.57 o 
  -4   7   9      931.34     1138.19    123.84 o 
  -3   7   9      345.33      365.71    130.78 o 
  -2   7   9      155.04      514.51    137.09 o 
  -1   7   9      368.11      626.86    230.32 o 
   0   7   9       16.58      -71.10    175.24 o 
   1   7   9      657.08      831.95    139.44 o 
   2   7   9      258.48      454.37    164.69 o 
   3   7   9     1380.28     1391.38    126.98 o 
   4   7   9      329.60      441.74    133.99 o 
   5   7   9     2814.35     2699.00    243.40 o 
   6   7   9      315.01      538.47    117.99 o 
   7   7   9     1423.41     1361.62    126.39 o 
   8   7   9      305.32      329.48    113.51 o 
   9   7   9     2659.76     2379.72    284.28 o 
  -8   8   9      588.95      568.35    182.25 o 
  -7   8   9     1734.25     1662.84    165.35 o 
  -6   8   9      158.37      381.42    135.91 o 
  -5   8   9       86.50      138.49    117.65 o 
  -4   8   9       23.06      167.11    113.61 o 
  -3   8   9     1024.35     1174.99    122.48 o 
  -2   8   9      128.76      299.91     97.98 o 
  -1   8   9     1536.68     1848.62    216.30 o 
   0   8   9     6182.25     5733.85    242.33 o 
   1   8   9     3035.20     2761.78    238.33 o 
   2   8   9      786.65     1094.16    314.43 o 
   3   8   9      307.72      169.66    171.08 o 
   4   8   9      708.94      718.72    208.29 o 
   5   8   9     1156.88     1201.32    164.83 o 
   6   8   9      248.69      377.89    178.53 o 
   7   8   9      257.16      270.09    142.62 o 
  -6   9   9      236.19      299.46    132.37 o 
  -5   9   9     1038.77     1006.52    117.32 o 
  -4   9   9      212.15      272.30    130.74 o 
  -3   9   9      137.92      368.43    155.29 o 
  -2   9   9     3128.29     3156.07    323.44 o 
  -1   9   9      366.27      373.39    110.18 o 
   0   9   9     2355.87     2213.29    164.61 o 
   1   9   9      678.08      892.61    179.25 o 
   2   9   9      113.55      332.79    162.84 o 
   3   9   9     4477.15     4282.35    449.62 o 
   4   9   9        1.40       36.34    164.26 o 
   5   9   9      176.24      260.50    166.70 o 
  -1  10   9      230.29      292.40    168.52 o 
   0  10   9      544.96      738.58    167.81 o 
 -13   0  10     2688.17     3284.79    138.53 o 
 -12   0  10      271.88      377.49    123.17 o 
 -11   0  10     6740.83     6374.51    200.20 o 
 -10   0  10     2036.00     1708.24    126.60 o 
  -9   0  10      255.22      346.47    212.29 o 
  -8   0  10      925.27      828.93    377.52 o 
  -7   0  10     7258.15     6546.56    730.83 o 
  -6   0  10      358.91      299.87    124.48 o 
  -5   0  10     2444.00     2769.57    142.28 o 
  -4   0  10     9110.52    10239.99    534.83 o 
  -3   0  10     1156.06     1320.11    179.31 o 
  -2   0  10     5119.35     5424.20    349.03 o 
  -1   0  10     9119.03     9836.30    830.06 o 
   0   0  10     1026.41     1210.83    159.59 o 
   1   0  10      303.23      405.07    132.77 o 
   2   0  10    24046.61    23134.94    984.40 o 
   3   0  10     8660.78     8888.86    585.65 o 
   4   0  10    37051.79    34663.07   2106.38 o 
   5   0  10     2847.63     2538.27    141.93 o 
   6   0  10      134.17      -21.44    205.95 o 
   7   0  10     5922.68     5316.17    241.90 o 
   8   0  10     6743.66     6050.63    131.64 o 
   9   0  10     4958.18     4822.37    237.02 o 
  10   0  10      587.79      690.37    147.41 o 
  11   0  10     1123.93     1486.95    209.29 o 
  12   0  10      896.19      874.86    131.93 o 
 -13   1  10      171.40      247.29     98.47 o 
 -12   1  10      480.35      569.70     97.41 o 
 -11   1  10       13.14      -65.82     96.83 o 
 -10   1  10     7328.13     6984.06    259.73 o 
  -9   1  10       34.09      120.83     97.53 o 
  -8   1  10       10.20       98.07     88.03 o 
  -7   1  10     4751.78     4175.03    159.55 o 
  -6   1  10    12483.33    12457.77    416.90 o 
  -5   1  10       90.69       87.66     99.56 o 
  -4   1  10     7180.46     8235.55    352.61 o 
  -3   1  10     2703.91     2995.90    155.40 o 
  -2   1  10    12022.95    13860.52    445.05 o 
  -1   1  10      621.05      885.36     93.27 o 
   0   1  10     5925.93     6963.71    353.34 o 
   1   1  10    32788.05    33872.67   1695.40 o 
   2   1  10    16910.29    18477.71    740.45 o 
   3   1  10     8630.31     9090.03    293.25 o 
   4   1  10     3329.55     3350.58     97.88 o 
   5   1  10    30336.60    27698.47   1101.06 o 
   6   1  10       93.61      100.27     95.16 o 
   7   1  10     4667.21     3941.10     99.46 o 
   8   1  10      135.79      228.34     90.16 o 
   9   1  10     2064.38     2082.09     92.95 o 
  10   1  10     1427.85     1581.93    100.41 o 
  11   1  10      368.53      664.63     95.25 o 
  12   1  10      213.20      396.70    105.83 o 
 -13   2  10      550.54      818.33    139.31 o 
 -12   2  10      471.96      524.12    101.67 o 
 -11   2  10      168.98      292.13     94.24 o 
 -10   2  10      520.19      636.07     97.05 o 
  -9   2  10     1002.97      819.13     92.35 o 
  -8   2  10     1142.28     1162.37     88.61 o 
  -7   2  10    15731.46    15108.11   1016.18 o 
  -6   2  10     1695.75     2039.65    103.47 o 
  -5   2  10    29429.79    30393.25   1521.42 o 
  -4   2  10    17334.59    19439.59    816.69 o 
  -3   2  10    17222.97    17492.54    879.29 o 
  -2   2  10    13589.05    15276.94   1030.41 o 
  -1   2  10     7589.11     7678.64    210.09 o 
   0   2  10       15.57      144.58    105.04 o 
   1   2  10     3273.78     3789.71    213.76 o 
   2   2  10     1057.85     1146.51    103.80 o 
   3   2  10     5752.04     5981.15    246.16 o 
   4   2  10     3415.46     3605.32    186.54 o 
   5   2  10     3577.69     3736.32    188.50 o 
   6   2  10      281.24      447.46     92.75 o 
   7   2  10     4145.66     3667.80    161.34 o 
   8   2  10     1916.12     1674.68    105.64 o 
   9   2  10       58.33       19.53     96.95 o 
  10   2  10     2079.52     2183.57    107.81 o 
  11   2  10      674.57      835.49     94.87 o 
  12   2  10      796.69     1076.81    113.86 o 
 -12   3  10      479.38      669.29    103.11 o 
 -11   3  10        3.54       28.49    117.52 o 
 -10   3  10     3218.90     2972.73    269.86 o 
  -9   3  10      707.37      767.36    101.27 o 
  -8   3  10     2895.47     3049.26    289.07 o 
  -7   3  10      512.49      686.33    122.57 o 
  -6   3  10     1657.03     1824.87    207.55 o 
  -5   3  10     6832.78     7083.33    806.22 o 
  -4   3  10    30779.23    30245.78   1910.78 o 
  -3   3  10      823.52      721.98    110.37 o 
  -2   3  10      255.53      323.45    104.00 o 
  -1   3  10     6894.93     6415.90    671.94 o 
   0   3  10        8.34       37.59    110.61 o 
   1   3  10    11373.90    11059.06    587.40 o 
   2   3  10      132.10      104.96    157.03 o 
   3   3  10      882.17     1203.51    130.16 o 
   4   3  10    10536.20    10598.50    590.09 o 
   5   3  10     1633.73     1606.98    101.54 o 
   6   3  10       83.63       63.53    101.82 o 
   7   3  10      290.71      282.53    131.56 o 
   8   3  10       84.34      288.37    108.04 o 
   9   3  10      119.56      245.48    105.99 o 
  10   3  10     1255.73     1388.24     91.95 o 
  11   3  10     1406.49     1470.77    110.83 o 
 -12   4  10       18.44      -51.58    133.34 o 
 -11   4  10       98.91      213.58     98.63 o 
 -10   4  10      568.46      671.82    100.77 o 
  -9   4  10     2439.40     2316.65    178.36 o 
  -8   4  10      470.43      624.22    113.62 o 
  -7   4  10     5034.93     5157.62    501.25 o 
  -6   4  10      162.60      349.85    125.03 o 
  -5   4  10      335.07      490.79    122.64 o 
  -4   4  10      309.85      326.07    126.75 o 
  -3   4  10       99.94       82.51    105.56 o 
  -2   4  10     5773.54     6070.42    543.76 o 
  -1   4  10     1451.52     1629.49    136.15 o 
   0   4  10     4579.43     4977.18    264.36 o 
   1   4  10     6490.94     7080.26    178.94 o 
   2   4  10     1376.56     1600.50    384.53 o 
   3   4  10      391.54      625.66    128.68 o 
   4   4  10     1508.20     1768.51    123.06 o 
   5   4  10      587.68      681.72    112.16 o 
   6   4  10     7647.12     7313.66    383.02 o 
   7   4  10      180.98      258.39    118.43 o 
   8   4  10      773.88      829.84    130.65 o 
   9   4  10      431.05      365.69    129.61 o 
  10   4  10       11.11      -75.90    107.46 o 
  11   4  10      365.19      512.35    121.97 o 
 -11   5  10      115.12      180.25    124.80 o 
 -10   5  10      543.60      831.09    157.54 o 
  -9   5  10      256.82      159.85    138.76 o 
  -8   5  10     1398.75     1461.12    420.86 o 
  -7   5  10      289.08      385.89    121.52 o 
  -6   5  10       94.22      316.06    128.71 o 
  -5   5  10      278.49      271.64    118.87 o 
  -4   5  10     1078.61     1305.38    143.84 o 
  -3   5  10       15.85      -85.54    118.72 o 
  -2   5  10     3099.93     3179.60    186.18 o 
  -1   5  10     1953.91     1922.53    157.68 o 
   0   5  10      729.12      735.51    208.29 o 
   1   5  10     1540.03     1646.25    212.29 o 
   2   5  10     2654.43     3102.73    176.31 o 
   3   5  10    15432.34    16399.36    720.99 o 
   4   5  10      656.55      596.19    141.47 o 
   5   5  10     1741.87     1842.01    126.29 o 
   6   5  10      240.68      390.87    121.26 o 
   7   5  10      396.33      483.63    112.14 o 
   8   5  10     1593.09     1520.18    116.27 o 
   9   5  10       36.05      -19.99    141.07 o 
  10   5  10      790.96      781.11    113.23 o 
 -10   6  10       21.07      110.15    172.24 o 
  -9   6  10        2.13      -55.98    121.84 o 
  -8   6  10     3618.81     2895.69    246.95 o 
  -7   6  10     2286.62     2094.97    217.17 o 
  -6   6  10       80.64      248.95    124.92 o 
  -5   6  10     3892.03     3760.22    251.49 o 
  -4   6  10     2171.71     2149.04    151.21 o 
  -3   6  10     1021.95     1038.40    108.88 o 
  -2   6  10     1695.37     1925.33    123.74 o 
  -1   6  10     8908.38     8875.32    202.28 o 
   0   6  10      709.83      900.99    214.29 o 
   1   6  10        7.58      -30.57    142.06 o 
   2   6  10       11.48       41.75    259.36 o 
   3   6  10       10.59       87.93    151.40 o 
   4   6  10       15.41       35.75    159.76 o 
   5   6  10       53.84       76.22    121.36 o 
   6   6  10        1.72      110.33    130.68 o 
   7   6  10     4150.66     3951.88    553.02 o 
   8   6  10      678.62      621.92    131.72 o 
   9   6  10       65.96      247.91    125.10 o 
  -9   7  10        6.48      230.90    138.50 o 
  -8   7  10      116.65      126.16    136.32 o 
  -7   7  10       48.31       34.41    140.92 o 
  -6   7  10     1196.97     1206.47    130.73 o 
  -5   7  10      841.50      799.96    133.61 o 
  -4   7  10     1148.77     1154.20    101.75 o 
  -3   7  10     2661.21     2779.82    170.27 o 
  -2   7  10      210.98      295.03    143.39 o 
  -1   7  10     1675.58     1864.36    147.95 o 
   0   7  10      728.44      883.83    148.83 o 
   1   7  10     2008.52     2085.36    164.20 o 
   2   7  10      794.87      822.74    125.61 o 
   3   7  10     5521.07     5664.65    393.54 o 
   4   7  10     1594.81     1721.89    170.80 o 
   5   7  10      569.09      917.90    170.23 o 
   6   7  10      269.54      285.69    140.56 o 
   7   7  10       65.97      388.10    127.63 o 
   8   7  10      340.65      515.71    118.24 o 
  -8   8  10      320.32      497.20    173.93 o 
  -7   8  10      104.53      213.30    144.26 o 
  -6   8  10        6.19       68.70    132.68 o 
  -5   8  10      495.09      535.80    111.00 o 
  -4   8  10       63.72       29.24    115.36 o 
  -3   8  10      900.98      878.36    107.10 o 
  -2   8  10      702.01      892.78    149.38 o 
  -1   8  10       91.09      175.55    125.00 o 
   0   8  10     2307.29     2107.44    153.12 o 
   1   8  10      466.07      508.70    234.32 o 
   2   8  10     1519.78     1555.72    153.12 o 
   3   8  10      277.16      136.23    158.28 o 
   4   8  10      640.09      668.78    158.74 o 
   5   8  10       16.80      228.48    131.27 o 
   6   8  10      465.35      462.68    133.20 o 
   7   8  10      170.19      348.50    145.40 o 
  -5   9  10      586.18      554.30    123.63 o 
  -4   9  10      501.62      463.10    134.45 o 
  -3   9  10      127.22      239.09    164.93 o 
  -2   9  10     1408.85     1339.24    111.66 o 
  -1   9  10      384.77      516.30    110.76 o 
   0   9  10      320.53      342.47    232.32 o 
   1   9  10     1063.99     1081.21    164.98 o 
   2   9  10      837.43      895.74    206.28 o 
   3   9  10     1869.84     1788.05    205.28 o 
   4   9  10       20.08      133.94    176.51 o 
 -13   1  11     1683.64     1881.59     98.23 o 
 -12   1  11      213.81      120.40     96.17 o 
 -11   1  11     1089.57     1008.71    100.89 o 
 -10   1  11      379.12      483.09    116.46 o 
  -9   1  11       73.53       14.76     96.51 o 
  -8   1  11     1731.93     1588.85     89.03 o 
  -7   1  11        9.93       75.74    100.20 o 
  -6   1  11     2183.35     2155.40     98.54 o 
  -5   1  11    15025.06    15569.73    800.71 o 
  -4   1  11    24028.71    25699.76   1063.10 o 
  -3   1  11       17.84       83.43     91.24 o 
  -2   1  11    14002.97    15702.43    439.76 o 
  -1   1  11    20506.08    21965.26    463.83 o 
   0   1  11       16.53      148.19     94.46 o 
   1   1  11    15507.22    15990.62    720.86 o 
   2   1  11     1324.44     1276.30    108.51 o 
   3   1  11      101.79      229.80     83.80 o 
   4   1  11    15183.08    15146.94    535.18 o 
   5   1  11     2914.01     2987.63     96.88 o 
   6   1  11     7209.54     6647.20    261.08 o 
   7   1  11       10.94      131.24     91.51 o 
   8   1  11      591.45      621.35     96.93 o 
   9   1  11       66.81      159.29    100.79 o 
  10   1  11     3684.85     4019.90    177.32 o 
  11   1  11      550.14      676.62    102.91 o 
  12   1  11        0.79      -71.31    118.59 o 
 -13   2  11      916.36     1035.99    102.56 o 
 -12   2  11      117.80      271.27    133.55 o 
 -11   2  11      104.72      115.49    132.01 o 
 -10   2  11     4687.04     4118.48    325.52 o 
  -9   2  11      551.74      716.25    102.29 o 
  -8   2  11     3401.58     3405.44    220.60 o 
  -7   2  11      989.11     1006.62    104.82 o 
  -6   2  11      913.89     1058.02     93.17 o 
  -5   2  11     1169.50     1290.50     94.61 o 
  -4   2  11     5798.31     5936.76    346.62 o 
  -3   2  11       96.43      243.13     97.82 o 
  -2   2  11    39757.46    45398.04   3165.92 o 
  -1   2  11    19127.06    19088.91    457.70 o 
   0   2  11      843.18      893.65     95.83 o 
   1   2  11       11.45       -4.24     91.70 o 
   2   2  11    12273.81    12270.50    427.01 o 
   3   2  11      767.96      855.62     98.80 o 
   4   2  11      690.73      769.91     94.58 o 
   5   2  11     2332.05     2248.59    105.91 o 
   6   2  11     2516.60     2604.87    118.03 o 
   7   2  11     6385.72     5782.92    333.56 o 
   8   2  11       17.43      214.89    105.86 o 
   9   2  11       26.44       77.61    103.32 o 
  10   2  11      137.85      428.50    102.16 o 
  11   2  11       44.42      179.78    104.67 o 
  12   2  11      204.53      349.72     96.31 o 
 -12   3  11     1277.73     1390.71    126.15 o 
 -11   3  11      205.61      313.00    123.95 o 
 -10   3  11     4642.31     4591.11    161.74 o 
  -9   3  11      495.76      631.22    107.32 o 
  -8   3  11     5833.28     6142.48    566.00 o 
  -7   3  11      333.26      465.84     97.43 o 
  -6   3  11     4270.75     5011.84    450.36 o 
  -5   3  11      763.63      730.05    101.97 o 
  -4   3  11      924.44      998.08    103.16 o 
  -3   3  11     2579.45     2873.47    178.40 o 
  -2   3  11     9328.92    10394.19    975.73 o 
  -1   3  11     1395.81     1537.36    157.84 o 
   0   3  11      877.75     1146.71    112.72 o 
   1   3  11       10.45      -50.01    117.33 o 
   2   3  11     7008.99     7093.51    351.54 o 
   3   3  11     1240.15     1313.60    116.88 o 
   4   3  11     2633.83     2627.38    157.63 o 
   5   3  11     2300.39     2313.90    117.93 o 
   6   3  11     1969.80     2093.03    159.23 o 
   7   3  11     3554.76     3573.32    260.04 o 
   8   3  11      191.55      121.55    105.71 o 
   9   3  11     1020.33     1127.80     92.71 o 
  10   3  11      292.42      311.16     90.55 o 
  11   3  11      193.19      273.99     97.93 o 
 -12   4  11      668.36      891.22    116.37 o 
 -11   4  11     6839.22     6743.88    361.27 o 
 -10   4  11      585.33      812.18    118.59 o 
  -9   4  11     3006.56     2978.19    299.19 o 
  -8   4  11       18.72       76.79    115.63 o 
  -7   4  11     7781.95     7307.85    834.08 o 
  -6   4  11      105.67      123.21    117.45 o 
  -5   4  11     1093.64     1127.23    120.46 o 
  -4   4  11       88.82      164.89    103.94 o 
  -3   4  11     8383.21     8715.70    646.06 o 
  -2   4  11      535.81      549.90    146.32 o 
  -1   4  11     4033.24     4425.23    332.72 o 
   0   4  11      151.02      322.70    119.69 o 
   1   4  11     5674.72     6112.02    155.60 o 
   2   4  11     7462.01     8449.10    265.36 o 
   3   4  11      735.56      776.78    178.24 o 
   4   4  11    18357.72    18772.89    521.77 o 
   5   4  11      700.59      697.69    110.35 o 
   6   4  11     5982.08     6088.12    394.72 o 
   7   4  11       14.36       51.29    117.88 o 
   8   4  11     4887.54     4407.74    224.32 o 
   9   4  11      143.64      224.41    138.91 o 
  10   4  11      243.57      407.86    167.27 o 
  11   4  11      810.66      642.30    266.85 o 
 -11   5  11     1191.47     1357.64    133.68 o 
 -10   5  11     4439.36     4464.37    578.79 o 
  -9   5  11       97.05      262.62    130.26 o 
  -8   5  11     3532.69     3026.34    285.64 o 
  -7   5  11      446.42      399.20    129.47 o 
  -6   5  11       40.33      151.28    105.70 o 
  -5   5  11      151.90      234.34    121.24 o 
  -4   5  11        8.04       85.42    119.02 o 
  -3   5  11     9489.75     9451.04    461.86 o 
  -2   5  11     8670.49     9077.59    358.88 o 
  -1   5  11     3048.39     2923.78    128.41 o 
   0   5  11     5104.39     5089.27    161.92 o 
   1   5  11      193.38      596.82    236.32 o 
   2   5  11      391.06      458.26    153.41 o 
   3   5  11      457.11      644.48    155.08 o 
   4   5  11       99.39      142.64    127.40 o 
   5   5  11     8547.94     8743.67    134.34 o 
   6   5  11      398.82      520.21    115.50 o 
   7   5  11     3850.32     3723.56    214.63 o 
   8   5  11      210.30      159.91    122.24 o 
   9   5  11      204.50      322.66    119.97 o 
  10   5  11      365.76      466.71    119.43 o 
 -10   6  11        8.20     -164.27    164.27 o 
  -9   6  11       41.88      169.47    130.65 o 
  -8   6  11     1241.51     1329.28    163.93 o 
  -7   6  11        5.18       -5.41    133.66 o 
  -6   6  11      927.46      928.35    107.50 o 
  -5   6  11     2940.66     2956.14    173.83 o 
  -4   6  11     4902.90     4681.31    291.64 o 
  -3   6  11     8223.14     8481.38    281.92 o 
  -2   6  11     5257.82     5370.03    493.76 o 
  -1   6  11     2903.53     2729.32    164.98 o 
   0   6  11    17282.98    17213.08    168.50 o 
   1   6  11     1694.18     1892.59    236.32 o 
   2   6  11     2261.04     2473.35    153.87 o 
   3   6  11       55.49      130.27    153.41 o 
   4   6  11       38.62     -156.37    156.37 o 
   5   6  11     3988.04     4130.32    174.34 o 
   6   6  11        4.72      113.74    126.95 o 
   7   6  11      945.89     1063.09    133.25 o 
   8   6  11      717.85      877.78    149.78 o 
   9   6  11     1027.93      891.48    130.40 o 
  -9   7  11       26.96      214.56    133.31 o 
  -8   7  11        4.74       57.03    171.92 o 
  -7   7  11        5.57        4.69    132.19 o 
  -6   7  11      597.14      566.56    135.22 o 
  -5   7  11     1165.22     1137.28    104.89 o 
  -4   7  11     5878.43     6021.35    259.47 o 
  -3   7  11     1436.70     1485.52    122.14 o 
  -2   7  11     4960.75     5037.85    267.88 o 
  -1   7  11     2022.40     2070.24    169.23 o 
   0   7  11     3693.71     3700.65    134.88 o 
   1   7  11     4056.71     3809.21    240.33 o 
   2   7  11      911.79     1041.77    180.25 o 
   3   7  11       11.16      187.62    418.57 o 
   4   7  11     3152.43     3199.92    309.42 o 
   5   7  11       47.45       74.76    159.31 o 
   6   7  11     2326.99     2491.86    132.62 o 
   7   7  11      329.15      323.87    127.24 o 
   8   7  11     1261.03     1103.09    155.10 o 
  -7   8  11       32.24      132.50    144.61 o 
  -6   8  11      485.88      419.56    139.59 o 
  -5   8  11        4.86       55.90    117.18 o 
  -4   8  11      109.07      296.68    104.15 o 
  -3   8  11      242.58      304.56    104.85 o 
  -2   8  11     2097.55     2282.92    200.20 o 
  -1   8  11     2951.76     3042.78    250.34 o 
   0   8  11       89.86      614.84    228.31 o 
   1   8  11      167.06      178.24    202.28 o 
   2   8  11      134.52       88.73    151.13 o 
   3   8  11        2.41        7.07    129.72 o 
   4   8  11       47.43      131.00    117.87 o 
   5   8  11       21.10      281.03    135.44 o 
   6   8  11     3053.40     2903.68    178.84 o 
  -5   9  11       21.24      162.80    122.80 o 
  -4   9  11      498.53      386.46    142.03 o 
  -3   9  11      196.83      187.40    136.90 o 
  -2   9  11       62.75      183.71    145.74 o 
  -1   9  11      160.71      347.26    128.35 o 
   0   9  11       52.83      160.63    152.24 o 
   1   9  11      146.65      211.41    224.31 o 
   2   9  11      207.58      455.88    175.24 o 
   3   9  11     1665.47     1714.73    406.56 o 
   4   9  11      123.29       13.34    310.42 o 
 -13   0  12       47.28      219.00    143.30 o 
 -12   0  12      101.97       79.57    126.85 o 
 -11   0  12     6399.22     5999.47    193.37 o 
 -10   0  12       64.55      124.77    264.36 o 
  -9   0  12     5293.33     5016.01    352.48 o 
  -8   0  12     5907.85     4999.61    168.69 o 
  -7   0  12    69369.56    67145.38   4051.48 o 
  -6   0  12     1635.24     1883.58    124.36 o 
  -5   0  12    21943.63    23123.96   1403.01 o 
  -4   0  12     6474.86     7555.25    734.73 o 
  -3   0  12     1427.48     1464.42    126.86 o 
  -2   0  12     5570.21     5643.00    349.02 o 
  -1   0  12      113.42      245.89    122.95 o 
   0   0  12     8805.76     9666.97    511.17 o 
   1   0  12    69030.74    71441.57   3498.42 o 
   2   0  12     2479.35     2575.23    126.31 o 
   3   0  12    16180.60    16118.35   1302.32 o 
   4   0  12     4002.55     4062.90    257.90 o 
   5   0  12     3242.62     3001.14    137.47 o 
   6   0  12      912.83      993.47    195.88 o 
   7   0  12     6166.38     5157.06    424.85 o 
   8   0  12    17039.94    15288.28    401.56 o 
   9   0  12        6.05      140.65    136.09 o 
  10   0  12     2418.40     2445.94    133.72 o 
  11   0  12      577.90      686.34    198.27 o 
  12   0  12      139.88      354.07    175.93 o 
 -13   1  12      165.24      231.92     93.56 o 
 -12   1  12      221.18      329.91     99.81 o 
 -11   1  12      200.29      271.16     90.43 o 
 -10   1  12     4218.37     3962.90    224.05 o 
  -9   1  12        1.77       54.28     96.91 o 
  -8   1  12     9850.73     9445.39    317.68 o 
  -7   1  12     1068.54     1127.42     92.60 o 
  -6   1  12     3035.95     3143.85    185.25 o 
  -5   1  12     2892.49     3040.61    201.89 o 
  -4   1  12    16732.87    18967.52    898.07 o 
  -3   1  12       82.48      148.35     93.23 o 
  -2   1  12    13424.61    14549.14    481.60 o 
  -1   1  12     2073.10     2188.77     94.16 o 
   0   1  12    16662.34    17580.28    837.92 o 
   1   1  12      523.53      751.39    100.26 o 
   2   1  12     4980.26     4812.03    276.92 o 
   3   1  12     8845.79     8879.36    418.54 o 
   4   1  12     5782.78     5661.65    276.01 o 
   5   1  12      790.86      762.77     93.59 o 
   6   1  12     4013.84     3578.25    120.52 o 
   7   1  12     1684.99     1579.96     93.09 o 
   8   1  12      555.39      614.91     91.68 o 
   9   1  12       97.81      136.05     98.42 o 
  10   1  12        5.67     -115.44    119.12 o 
  11   1  12     2629.50     3022.70    107.28 o 
  12   1  12        0.66      198.69    124.43 o 
 -12   2  12       40.55      100.49    101.03 o 
 -11   2  12      849.43     1028.57    114.44 o 
 -10   2  12      125.68      199.84    114.96 o 
  -9   2  12       48.07       96.79    100.19 o 
  -8   2  12      847.63      840.13     95.03 o 
  -7   2  12      651.82      730.55     89.39 o 
  -6   2  12      140.25      289.76     93.56 o 
  -5   2  12      168.12      193.14     84.44 o 
  -4   2  12       54.62      165.57     95.22 o 
  -3   2  12      476.79      573.12     99.17 o 
  -2   2  12     5266.90     5533.97    251.49 o 
  -1   2  12     7046.61     7263.86    224.71 o 
   0   2  12     5327.01     5653.56    198.41 o 
   1   2  12     3634.75     4017.35    124.09 o 
   2   2  12    17013.99    16785.01    694.75 o 
   3   2  12       75.71      106.67     90.96 o 
   4   2  12     5069.16     5241.08    223.78 o 
   5   2  12     1503.43     1522.51     94.88 o 
   6   2  12       12.56      216.03    100.19 o 
   7   2  12     7169.71     6496.49    288.85 o 
   8   2  12      375.80      366.76    104.39 o 
   9   2  12     2274.75     2375.79    104.20 o 
  10   2  12      824.21     1016.65    106.94 o 
  11   2  12      158.64      218.43    103.49 o 
 -12   3  12       32.27      168.14    118.69 o 
 -11   3  12       92.16      120.00    125.18 o 
 -10   3  12     1093.11     1051.65    118.42 o 
  -9   3  12      100.55      207.08     97.65 o 
  -8   3  12      248.15      382.31     97.01 o 
  -7   3  12      129.23      252.87     89.00 o 
  -6   3  12     9438.81     9512.09    632.36 o 
  -5   3  12     5575.00     5496.44    332.35 o 
  -4   3  12     3992.58     3935.16    196.65 o 
  -3   3  12     1965.17     2176.96    114.35 o 
  -2   3  12      237.28      271.20    106.73 o 
  -1   3  12     9975.23     9125.88    580.95 o 
   0   3  12     3489.30     3782.35    140.27 o 
   1   3  12    31310.97    31825.98    897.47 o 
   2   3  12    12331.16    12917.67   1004.47 o 
   3   3  12     3502.56     3422.13    296.04 o 
   4   3  12     4612.85     4200.74    253.92 o 
   5   3  12     1749.90     1666.49    107.14 o 
   6   3  12     1077.28     1147.65     96.74 o 
   7   3  12      142.07      219.71     98.79 o 
   8   3  12     1895.98     1600.40    116.95 o 
   9   3  12     5316.99     5123.66    173.16 o 
  10   3  12     3701.66     3623.75    156.56 o 
  11   3  12      257.43      346.36     96.72 o 
 -12   4  12        2.18      102.77    126.32 o 
 -11   4  12       86.19       59.13    136.67 o 
 -10   4  12       14.38     -162.87    162.87 o 
  -9   4  12     4346.23     4521.91    389.38 o 
  -8   4  12      443.68      652.22    107.94 o 
  -7   4  12      112.80      137.90    100.79 o 
  -6   4  12     1548.45     1649.18    162.31 o 
  -5   4  12      192.98      381.24    102.34 o 
  -4   4  12     1202.24     1282.81    110.03 o 
  -3   4  12     1017.45     1082.72    105.85 o 
  -2   4  12      631.80      857.69    107.75 o 
  -1   4  12    12493.85    12779.65    896.41 o 
   0   4  12      120.25      163.02    114.99 o 
   1   4  12        4.03      -57.59    127.84 o 
   2   4  12      265.37      441.10    125.97 o 
   3   4  12      404.79      712.54    168.36 o 
   4   4  12     1981.05     2053.72    127.63 o 
   5   4  12      273.16      431.23    113.59 o 
   6   4  12     1121.15     1135.95    107.02 o 
   7   4  12     1578.28     1519.10    121.72 o 
   8   4  12      103.86      204.19    117.82 o 
   9   4  12       11.85      -12.91    139.90 o 
  10   4  12       61.34      260.50    123.59 o 
 -11   5  12      196.41      421.60    292.40 o 
 -10   5  12      638.54      548.69    191.26 o 
  -9   5  12       42.34      -24.62    128.73 o 
  -8   5  12      558.40      679.75    129.09 o 
  -7   5  12      388.29      502.56    131.02 o 
  -6   5  12     1702.39     1656.62    198.01 o 
  -5   5  12     3057.64     3134.19    210.28 o 
  -4   5  12        8.07       73.30    104.91 o 
  -3   5  12     4258.37     4386.37    267.60 o 
  -2   5  12      500.02      526.17     98.88 o 
  -1   5  12    12253.91    12034.65    514.97 o 
   0   5  12       39.05      168.95    130.87 o 
   1   5  12     2163.87     2363.14    335.46 o 
   2   5  12       93.63      131.98    177.24 o 
   3   5  12     1945.09     2232.80    157.10 o 
   4   5  12      441.83      696.21    167.65 o 
   5   5  12     1026.63      970.22    134.29 o 
   6   5  12     1262.20     1473.62    119.61 o 
   7   5  12      159.35      170.10    122.76 o 
   8   5  12      416.40      585.15    132.24 o 
   9   5  12      182.31      178.25    120.87 o 
  10   5  12     1779.30     1534.95    115.90 o 
 -10   6  12      718.93      790.34    162.78 o 
  -9   6  12      278.81      375.92    126.02 o 
  -8   6  12     1542.68     1432.14    168.01 o 
  -7   6  12     1624.32     1613.60    179.11 o 
  -6   6  12       43.01       78.11    107.11 o 
  -5   6  12      589.76      703.51    123.87 o 
  -4   6  12      711.39      826.58    109.72 o 
  -3   6  12        4.44      118.31     96.06 o 
  -2   6  12     3709.94     3796.01    124.47 o 
  -1   6  12       23.52      215.41    148.56 o 
   0   6  12     1152.58     1287.71    287.39 o 
   1   6  12      577.12      700.96    200.27 o 
   2   6  12      499.73      403.18    153.41 o 
   3   6  12      262.35      462.70    151.98 o 
   4   6  12      122.26      164.84    150.56 o 
   5   6  12      520.76      622.57    171.92 o 
   6   6  12      331.11      381.89    119.20 o 
   7   6  12      785.63      960.63    125.97 o 
   8   6  12      440.79      740.37    368.50 o 
   9   6  12       10.05      -37.29    136.81 o 
  -9   7  12      627.77      605.50    134.12 o 
  -8   7  12      842.30      856.03    164.94 o 
  -7   7  12     1350.18     1292.88    136.33 o 
  -6   7  12     2857.00     2869.59    191.36 o 
  -5   7  12     1073.91     1081.50    111.24 o 
  -4   7  12       56.50       99.34     93.51 o 
  -3   7  12      281.91      374.59    121.50 o 
  -2   7  12      212.33      418.46    122.76 o 
  -1   7  12      208.50      317.21    121.81 o 
   0   7  12        2.12      136.13    124.03 o 
   1   7  12      214.39      240.33    200.27 o 
   2   7  12     3896.08     4024.05    167.03 o 
   3   7  12     1815.86     1929.35    154.25 o 
   4   7  12      191.93      268.77    169.66 o 
   5   7  12        4.88       14.98    170.50 o 
   6   7  12      664.88      861.60    178.98 o 
   7   7  12       67.58       70.97    127.62 o 
   8   7  12      883.66      681.15    154.54 o 
  -7   8  12     3406.21     3118.46    252.65 o 
  -6   8  12     1056.85      875.91    140.40 o 
  -5   8  12     2762.57     2657.16    117.25 o 
  -4   8  12      429.99      629.09    105.56 o 
  -3   8  12     1603.43     1488.78    130.60 o 
  -2   8  12       26.49      404.38    124.86 o 
  -1   8  12     1065.72     1064.40    261.36 o 
   0   8  12       10.31     -110.15    232.32 o 
   1   8  12     2102.23     2012.43    153.98 o 
   2   8  12       15.53     -133.31    133.31 o 
   3   8  12     2082.33     2184.39    127.01 o 
   4   8  12       68.64      -10.90    122.38 o 
   5   8  12     3161.74     2964.23    272.80 o 
   6   8  12      850.39      766.34    125.19 o 
  -4   9  12      526.17      576.94    141.73 o 
  -3   9  12      478.54      517.28    110.63 o 
  -2   9  12       69.76       59.50    133.68 o 
  -1   9  12       14.02       27.73    155.10 o 
   0   9  12      437.37      391.85    163.56 o 
   1   9  12      109.65      290.52    152.55 o 
   2   9  12       69.99      206.06    285.39 o 
   3   9  12       47.98      102.71    153.33 o 
 -12   1  13      277.76      280.25    100.39 o 
 -11   1  13     1946.92     1793.40    146.89 o 
 -10   1  13     5290.76     5118.81    252.49 o 
  -9   1  13      376.92      417.84     96.63 o 
  -8   1  13     2322.76     2256.40    104.01 o 
  -7   1  13      520.37      555.11     94.02 o 
  -6   1  13       91.58      189.42     91.37 o 
  -5   1  13    11452.87    11947.07    660.10 o 
  -4   1  13      857.31     1079.22     91.49 o 
  -3   1  13       30.43       30.97     93.47 o 
  -2   1  13      795.96      738.90     87.97 o 
  -1   1  13     8271.89     9077.67    396.36 o 
   0   1  13     4298.04     4361.55    157.19 o 
   1   1  13    16366.89    16626.69    758.65 o 
   2   1  13      857.49     1134.20    124.77 o 
   3   1  13      116.63      167.05    100.92 o 
   4   1  13     3408.94     3422.00    156.63 o 
   5   1  13     8262.28     8085.30    358.67 o 
   6   1  13     1642.69     1481.28    111.51 o 
   7   1  13       54.25      156.72     95.78 o 
   8   1  13       23.09       82.17     91.47 o 
   9   1  13      365.92      349.81    100.21 o 
  10   1  13     1625.24     1732.46     99.64 o 
  11   1  13       52.51      134.63    100.15 o 
 -12   2  13       29.81       97.14     94.37 o 
 -11   2  13     1643.29     1595.63    131.22 o 
 -10   2  13     2297.21     2373.96    139.04 o 
  -9   2  13      340.69      341.50     90.04 o 
  -8   2  13     4376.13     4388.31    296.76 o 
  -7   2  13      231.02      362.52     96.50 o 
  -6   2  13      965.83     1152.88     96.27 o 
  -5   2  13     8758.44     8676.83    477.38 o 
  -4   2  13      108.88      231.86     97.69 o 
  -3   2  13     7655.27     7949.79    444.98 o 
  -2   2  13    14081.38    15280.40    866.48 o 
  -1   2  13       30.99      113.76     96.45 o 
   0   2  13      470.28      478.55    100.68 o 
   1   2  13      182.02      300.59     95.48 o 
   2   2  13    10782.74    10626.17    403.39 o 
   3   2  13     1549.05     1760.07    180.57 o 
   4   2  13     6707.05     6847.95    277.61 o 
   5   2  13     2215.72     2228.98    103.36 o 
   6   2  13      840.40      794.85    115.72 o 
   7   2  13     3071.39     2724.00    139.12 o 
   8   2  13      228.60      301.21    108.49 o 
   9   2  13     1111.18     1265.93    105.20 o 
  10   2  13     2481.96     2679.27    108.03 o 
  11   2  13      131.95       66.16    102.91 o 
 -12   3  13       48.90      152.38    128.18 o 
 -11   3  13        3.44       61.94    144.01 o 
 -10   3  13      659.45      603.44    123.35 o 
  -9   3  13       40.86        7.66     94.81 o 
  -8   3  13     1585.24     1482.42     97.86 o 
  -7   3  13     4476.99     4437.81    273.95 o 
  -6   3  13     7437.06     7683.85    523.18 o 
  -5   3  13      482.19      514.67    101.12 o 
  -4   3  13    12042.94    12331.99    851.65 o 
  -3   3  13     6319.97     6625.85    486.74 o 
  -2   3  13     1923.74     2094.31    179.35 o 
  -1   3  13     1080.23     1081.87    112.94 o 
   0   3  13      986.80     1173.36    108.26 o 
   1   3  13      777.57      864.42    121.72 o 
   2   3  13     9323.28     9773.65    457.60 o 
   3   3  13      135.56      139.16    100.84 o 
   4   3  13     9438.00     9243.04    686.82 o 
   5   3  13     7007.30     6559.26    443.13 o 
   6   3  13      666.09      718.06     97.32 o 
   7   3  13      221.52      372.15     99.14 o 
   8   3  13     1044.71     1298.21    141.19 o 
   9   3  13        3.89      -23.73     90.98 o 
  10   3  13      354.59      342.38     97.22 o 
  11   3  13       51.81      197.93    111.20 o 
 -11   4  13      152.38      223.32    130.52 o 
 -10   4  13       75.06       62.32    118.86 o 
  -9   4  13       39.68       58.27    214.29 o 
  -8   4  13     3914.06     3854.83    372.77 o 
  -7   4  13     6736.72     6392.41    432.36 o 
  -6   4  13     4707.34     4634.95    377.58 o 
  -5   4  13     7967.17     7687.04    538.69 o 
  -4   4  13    16266.39    16620.92   1354.44 o 
  -3   4  13     2281.72     2451.27    188.85 o 
  -2   4  13    16437.24    16763.81   2136.48 o 
  -1   4  13     6967.32     6930.56    931.14 o 
   0   4  13     1942.57     1742.38    133.64 o 
   1   4  13     5044.29     5041.52    292.05 o 
   2   4  13       12.66       52.37    131.74 o 
   3   4  13     4330.69     4316.40    180.44 o 
   4   4  13      458.99      513.60    101.04 o 
   5   4  13     2982.47     3074.22    217.50 o 
   6   4  13     2158.15     2156.02    128.09 o 
   7   4  13     5548.26     5448.83    284.73 o 
   8   4  13       28.70      146.42    115.85 o 
   9   4  13      127.28      279.31    120.33 o 
  10   4  13        0.37      285.62    126.44 o 
 -11   5  13     1396.34     1230.78    121.64 o 
 -10   5  13        5.47      -28.78    161.37 o 
  -9   5  13       20.82       65.56    163.20 o 
  -8   5  13      737.87      882.42    108.98 o 
  -7   5  13       38.54       -8.21     99.51 o 
  -6   5  13      779.45      902.69    110.86 o 
  -5   5  13     3112.20     3170.40    232.74 o 
  -4   5  13    16759.70    16648.68   1145.58 o 
  -3   5  13     1594.03     1681.15    139.88 o 
  -2   5  13     1648.96     1736.32    103.40 o 
  -1   5  13       28.03      250.46    119.93 o 
   0   5  13     1282.71     1361.35    126.63 o 
   1   5  13      400.89      267.56    123.84 o 
   2   5  13     1337.60     1538.81    116.00 o 
   3   5  13     5099.33     5273.68    169.23 o 
   4   5  13    12780.15    13136.90    446.61 o 
   5   5  13       11.95      179.65    116.45 o 
   6   5  13     1406.16     1608.15    119.44 o 
   7   5  13       23.10      -56.66    123.72 o 
   8   5  13      136.67       82.17    140.75 o 
   9   5  13      240.16      374.12    144.30 o 
 -10   6  13      410.48      519.65    127.18 o 
  -9   6  13     1828.82     1692.42    109.52 o 
  -8   6  13        2.82      141.90    131.41 o 
  -7   6  13     1855.35     1838.05    121.51 o 
  -6   6  13     1004.67      992.95     94.48 o 
  -5   6  13     3581.58     3495.80    182.95 o 
  -4   6  13     1580.47     1725.15    122.09 o 
  -3   6  13     3574.53     3651.51    132.93 o 
  -2   6  13      365.14      313.12    104.86 o 
  -1   6  13     2168.84     2072.84    198.27 o 
   0   6  13     4484.53     4341.70    290.84 o 
   1   6  13     1333.79     1472.28    171.23 o 
   2   6  13     3402.73     3380.12    157.10 o 
   3   6  13     2008.01     2080.15    260.36 o 
   4   6  13     2667.52     2519.82    207.28 o 
   5   6  13        2.07      -70.13    152.35 o 
   6   6  13     3627.83     3828.26    386.85 o 
   7   6  13        5.13      160.03    186.98 o 
   8   6  13      413.28      313.13    149.70 o 
  -8   7  13      382.43      326.57    213.29 o 
  -7   7  13       10.71       60.41    134.79 o 
  -6   7  13      283.69      224.20    113.45 o 
  -5   7  13       34.77      152.62    113.79 o 
  -4   7  13     1246.28     1238.03    119.54 o 
  -3   7  13       21.25       14.04    113.59 o 
  -2   7  13     2268.89     2390.70    198.13 o 
  -1   7  13      423.53      539.11    115.23 o 
   0   7  13      282.50      241.98    150.56 o 
   1   7  13     1848.37     1876.95    151.98 o 
   2   7  13       13.75      104.86    151.40 o 
   3   7  13     2718.74     3219.86    167.09 o 
   4   7  13       60.77      308.81    162.84 o 
   5   7  13     1975.50     1929.33    407.56 o 
   6   7  13        0.10       62.40    172.75 o 
   7   7  13      802.09      854.55    176.22 o 
  -7   8  13      203.36      289.50    163.53 o 
  -6   8  13      326.97      333.39    122.17 o 
  -5   8  13     1241.10     1388.12    101.25 o 
  -4   8  13      104.81      158.30    102.67 o 
  -3   8  13     2536.64     2575.28    140.62 o 
  -2   8  13      196.18      142.30    109.52 o 
  -1   8  13     1224.90     1141.28    152.24 o 
   0   8  13      467.73      712.98    200.27 o 
   1   8  13      271.48      393.56    121.16 o 
   2   8  13       74.63      145.49    133.34 o 
   3   8  13     2204.36     2088.55    274.66 o 
   4   8  13      698.63      615.40    131.37 o 
   5   8  13     1616.77     1697.54    158.79 o 
  -4   9  13      106.43      140.86    111.92 o 
  -3   9  13     1950.25     1964.98    120.48 o 
  -2   9  13      231.33      223.31    133.73 o 
  -1   9  13     2560.58     2796.70    228.31 o 
   0   9  13      304.53      489.01    128.01 o 
   1   9  13      770.80      912.65    184.25 o 
   2   9  13     4688.06     4339.11    394.54 o 
   3   9  13      286.48      250.42    229.31 o 
 -12   0  14      379.84      306.49    132.17 o 
 -11   0  14     1554.11     1541.19    236.32 o 
 -10   0  14       10.60       82.39    134.51 o 
  -9   0  14     2563.59     2674.62    409.99 o 
  -8   0  14     8639.82     8098.60    655.56 o 
  -7   0  14        6.70        6.00    127.96 o 
  -6   0  14      582.44      833.32    223.80 o 
  -5   0  14     4582.72     4701.15    416.52 o 
  -4   0  14     2615.22     2708.56    192.77 o 
  -3   0  14       34.05      167.63    136.01 o 
  -2   0  14    15194.10    15247.88    788.09 o 
  -1   0  14    24293.02    26099.26   2057.56 o 
   0   0  14     3900.33     4081.83    148.28 o 
   1   0  14     3480.44     3406.50    155.81 o 
   2   0  14    10577.41    10501.32    411.88 o 
   3   0  14    17325.98    16900.64   1710.34 o 
   4   0  14      487.16      435.38    127.97 o 
   5   0  14     3838.02     3737.71    325.58 o 
   6   0  14     6181.02     5866.25    425.27 o 
   7   0  14    18101.69    16399.98   1082.52 o 
   8   0  14     1775.35     1807.81    164.20 o 
   9   0  14       32.42      318.84    159.95 o 
  10   0  14      138.53      155.06    170.23 o 
  11   0  14      324.20      650.96    172.75 o 
 -12   1  14     1765.27     1873.39     98.16 o 
 -11   1  14      704.13      821.02     89.31 o 
 -10   1  14     3776.78     3607.48    172.29 o 
  -9   1  14       12.62       97.54    103.37 o 
  -8   1  14     1119.12     1447.23     88.60 o 
  -7   1  14      162.32      377.29     85.03 o 
  -6   1  14     1890.30     2044.60    144.17 o 
  -5   1  14     5272.71     5757.95    323.08 o 
  -4   1  14    17027.91    17476.44    748.17 o 
  -3   1  14     3852.30     3933.57    135.17 o 
  -2   1  14    16630.48    17039.24    607.69 o 
  -1   1  14     9479.16    10187.77    467.36 o 
   0   1  14     2671.99     2857.90    141.56 o 
   1   1  14     5255.50     5376.02    201.21 o 
   2   1  14     3801.44     4058.59    201.17 o 
   3   1  14       11.46      210.36     98.64 o 
   4   1  14    18672.78    17968.62    854.45 o 
   5   1  14     2946.76     2966.18    158.98 o 
   6   1  14     5895.13     5378.68    276.86 o 
   7   1  14     1326.53     1368.82    114.79 o 
   8   1  14     1615.77     1563.24     92.98 o 
   9   1  14     3370.70     3392.65    109.07 o 
  10   1  14     1462.47     1518.76    118.77 o 
  11   1  14      150.14      278.18    118.77 o 
 -12   2  14       39.45      140.47     94.10 o 
 -11   2  14     4976.17     4976.63    210.39 o 
 -10   2  14        2.08      145.35     94.52 o 
  -9   2  14     6504.45     6012.84    315.89 o 
  -8   2  14      831.89      852.45     85.90 o 
  -7   2  14     5715.96     5898.49    283.63 o 
  -6   2  14      596.53      506.08    141.90 o 
  -5   2  14     1847.20     1801.65     97.54 o 
  -4   2  14      100.34       84.02     94.60 o 
  -3   2  14    14758.79    15729.21    951.44 o 
  -2   2  14      170.27      307.04    109.12 o 
  -1   2  14    22737.73    24428.83   1115.74 o 
   0   2  14     1168.00     1217.61    101.05 o 
   1   2  14    14861.71    15787.21    804.15 o 
   2   2  14     1308.91     1399.40    100.42 o 
   3   2  14     1294.51     1199.47    110.32 o 
   4   2  14     4766.32     4742.19    220.36 o 
   5   2  14       11.85       -9.23    100.07 o 
   6   2  14     2845.60     2514.57    337.64 o 
   7   2  14        2.45      194.34     97.36 o 
   8   2  14     2885.42     2668.66    119.06 o 
   9   2  14       19.17      106.40     96.32 o 
  10   2  14      174.15      202.04    122.21 o 
  11   2  14       65.52       42.41    103.44 o 
 -12   3  14       14.39      292.03    119.73 o 
 -11   3  14      699.85      620.92    112.18 o 
 -10   3  14     4002.07     4036.42    327.78 o 
  -9   3  14      373.19      358.84    106.61 o 
  -8   3  14     3670.12     3983.37    254.94 o 
  -7   3  14     1173.75     1235.53    147.72 o 
  -6   3  14      478.62      565.43    111.87 o 
  -5   3  14     9946.25    10080.63    744.54 o 
  -4   3  14      782.26      754.31    107.07 o 
  -3   3  14     1067.28     1333.65    125.15 o 
  -2   3  14    11066.81    11873.84    944.27 o 
  -1   3  14     2003.49     2091.61    118.09 o 
   0   3  14    10111.71    10245.99    405.75 o 
   1   3  14     1025.80     1134.24    107.17 o 
   2   3  14      265.38      349.36    110.85 o 
   3   3  14     1403.86     1417.19    164.77 o 
   4   3  14     4334.46     3991.53    234.06 o 
   5   3  14      208.96      250.80     89.27 o 
   6   3  14      126.19      151.15     84.49 o 
   7   3  14      354.30      419.05    119.10 o 
   8   3  14       41.35       39.96    112.74 o 
   9   3  14      176.17      359.70     99.27 o 
  10   3  14     3001.47     3050.69    126.88 o 
 -11   4  14      743.89      864.94    125.81 o 
 -10   4  14      683.10      729.26    227.31 o 
  -9   4  14       17.99      247.18    127.18 o 
  -8   4  14     1358.17     1344.89    110.21 o 
  -7   4  14      967.82      793.76    113.12 o 
  -6   4  14      586.55      636.41    109.42 o 
  -5   4  14       56.47       74.60    102.98 o 
  -4   4  14      110.56      135.66    100.74 o 
  -3   4  14     7302.65     7948.26    837.48 o 
  -2   4  14       27.50       -5.81    116.81 o 
  -1   4  14       17.50      157.05    137.82 o 
   0   4  14     6463.68     6466.35    448.46 o 
   1   4  14     1877.51     2056.20    127.66 o 
   2   4  14      407.53      588.22    119.31 o 
   3   4  14      234.13      274.77    154.45 o 
   4   4  14       24.42      100.59    110.99 o 
   5   4  14     7721.19     7624.53    685.33 o 
   6   4  14        2.96       15.86     97.93 o 
   7   4  14        1.13      140.75    130.03 o 
   8   4  14     1023.96     1097.04    129.39 o 
   9   4  14      526.85      598.03    109.82 o 
  10   4  14      426.08      446.17    124.01 o 
 -10   5  14      600.02      567.41    120.02 o 
  -9   5  14     1420.63     1285.64    149.61 o 
  -8   5  14       11.83       61.43    170.56 o 
  -7   5  14     1194.84     1208.75     95.68 o 
  -6   5  14       87.04      221.31    101.40 o 
  -5   5  14     1697.45     1862.23    113.25 o 
  -4   5  14       99.46      106.48    107.73 o 
  -3   5  14     2829.42     2920.53    243.59 o 
  -2   5  14       14.70      153.11    105.32 o 
  -1   5  14     1539.86     1532.27    134.45 o 
   0   5  14        5.05       11.63    147.73 o 
   1   5  14     2110.26     2163.44    120.04 o 
   2   5  14     3144.96     2838.85    130.99 o 
   3   5  14       57.32        4.98    135.25 o 
   4   5  14     1064.76      978.40    116.27 o 
   5   5  14        0.53       76.47    146.16 o 
   6   5  14     2198.33     2360.11    130.38 o 
   7   5  14     1425.25     1657.75    104.21 o 
   8   5  14     1063.35     1083.87    117.47 o 
   9   5  14      234.25      122.94    138.01 o 
  -9   6  14      113.61      205.11    106.25 o 
  -8   6  14      151.30      193.84    112.49 o 
  -7   6  14     2691.80     2734.22    192.52 o 
  -6   6  14       89.15      211.96    104.14 o 
  -5   6  14       70.13      139.01    106.40 o 
  -4   6  14      744.19      859.03    127.00 o 
  -3   6  14      415.09      545.02     99.08 o 
  -2   6  14     2056.58     2274.55    112.58 o 
  -1   6  14      492.38      763.75    139.49 o 
   0   6  14       43.09      192.47    119.18 o 
   1   6  14     3798.59     3899.95    165.69 o 
   2   6  14     1969.40     1858.01    238.04 o 
   3   6  14     1651.21     1525.34    152.55 o 
   4   6  14     2249.82     2300.71    166.23 o 
   5   6  14      570.65      811.88    156.73 o 
   6   6  14       19.78        1.53    313.43 o 
   7   6  14      307.25      417.14    121.98 o 
   8   6  14      716.39      863.09    278.38 o 
  -8   7  14        6.95      151.94    171.08 o 
  -7   7  14     2863.65     2801.83    205.82 o 
  -6   7  14      314.53      280.23    112.41 o 
  -5   7  14      403.60      453.02    135.39 o 
  -4   7  14      381.92      493.31    117.98 o 
  -3   7  14     3113.01     3182.74    130.49 o 
  -2   7  14      707.42      850.33    109.85 o 
  -1   7  14      686.90     1043.46    114.07 o 
   0   7  14      221.07      244.65    159.31 o 
   1   7  14      645.79      790.43    280.38 o 
   2   7  14      564.63      638.88    164.87 o 
   3   7  14      665.42      668.19    152.24 o 
   4   7  14       32.03      132.42    187.26 o 
   5   7  14      318.49      521.03    158.28 o 
   6   7  14      956.46     1108.24    173.34 o 
   7   7  14       55.22      165.24    179.97 o 
  -6   8  14     1264.03     1439.12    118.31 o 
  -5   8  14      180.37      252.30    108.04 o 
  -4   8  14     1624.77     1867.88    127.11 o 
  -3   8  14      444.40      462.52    137.61 o 
  -2   8  14      680.52      861.60    125.16 o 
  -1   8  14        3.57      139.48    164.26 o 
   0   8  14     1214.76     1113.52    200.27 o 
   1   8  14       10.10      143.06    125.84 o 
   2   8  14       47.31      145.96    182.63 o 
   3   8  14      310.67      269.46    152.24 o 
   4   8  14      111.63      266.23    171.66 o 
   5   8  14     1864.14     2097.53    488.67 o 
  -3   9  14      409.17      489.01     99.24 o 
  -2   9  14     1047.61      966.60    162.21 o 
  -1   9  14       97.79      218.16    167.09 o 
   0   9  14     1057.38     1166.08    129.85 o 
   1   9  14        4.98       59.71    151.13 o 
 -12   1  15        6.58      268.54     90.01 o 
 -11   1  15     1554.11     1582.55     87.15 o 
 -10   1  15     3095.61     3089.38    260.87 o 
  -9   1  15      547.79      411.53    103.09 o 
  -8   1  15     2651.08     2653.48    127.19 o 
  -7   1  15       78.20       60.30     87.79 o 
  -6   1  15       41.39      100.78     87.32 o 
  -5   1  15    10202.46    10075.69    607.40 o 
  -4   1  15     1206.03     1329.59     96.99 o 
  -3   1  15      415.60      427.02     97.98 o 
  -2   1  15    11317.72    11488.83    269.46 o 
  -1   1  15      770.30      872.69     88.88 o 
   0   1  15    16021.71    16323.65    679.05 o 
   1   1  15     5761.20     5622.72    183.15 o 
   2   1  15     6425.74     6494.95    434.39 o 
   3   1  15     5632.70     5467.13    321.48 o 
   4   1  15     4660.68     4400.99    157.31 o 
   5   1  15      100.50      142.50     91.58 o 
   6   1  15      148.11      249.88     91.86 o 
   7   1  15       77.85      197.73     92.51 o 
   8   1  15      209.78      430.37    100.98 o 
   9   1  15     1823.88     1690.14    101.63 o 
  10   1  15       27.76      167.32    104.27 o 
  11   1  15      104.61      195.27    102.84 o 
 -12   2  15      380.37      603.13     93.79 o 
 -11   2  15     1244.76     1333.65    115.63 o 
 -10   2  15      326.57      450.75     88.58 o 
  -9   2  15      135.83      107.81     84.23 o 
  -8   2  15     4558.24     4449.78    327.28 o 
  -7   2  15    14030.99    14459.38    982.10 o 
  -6   2  15     4292.81     3988.89    262.70 o 
  -5   2  15      153.62      180.69     89.30 o 
  -4   2  15      355.38      405.66     91.63 o 
  -3   2  15      434.44      357.25    101.88 o 
  -2   2  15     8948.82     9216.36    564.77 o 
  -1   2  15      713.33      828.60    100.94 o 
   0   2  15     2624.15     2611.86    105.03 o 
   1   2  15    14899.04    15029.25    858.44 o 
   2   2  15     1617.48     1597.38    113.05 o 
   3   2  15     3448.60     3498.07    299.19 o 
   4   2  15     1237.40     1283.94    114.24 o 
   5   2  15     1183.22     1166.47     97.93 o 
   6   2  15     3026.35     2679.36    297.80 o 
   7   2  15     2159.53     2064.20    125.03 o 
   8   2  15     1188.37     1251.14    108.89 o 
   9   2  15      181.93      397.11     93.07 o 
  10   2  15       16.76      111.15    116.58 o 
 -11   3  15       26.25       85.29    113.60 o 
 -10   3  15      699.69      818.93    159.13 o 
  -9   3  15        7.25      134.85    102.90 o 
  -8   3  15     1447.58     1606.46    128.64 o 
  -7   3  15      427.64      445.30    110.65 o 
  -6   3  15      841.56      981.16    115.64 o 
  -5   3  15      672.23      723.10     99.92 o 
  -4   3  15     3398.67     3621.46    204.33 o 
  -3   3  15     5318.08     5490.04    553.84 o 
  -2   3  15     2405.31     2697.84    252.11 o 
  -1   3  15    11054.69    11455.21    623.51 o 
   0   3  15     1699.67     1902.85    159.24 o 
   1   3  15      269.37      416.29    107.04 o 
   2   3  15      836.42      921.52     98.35 o 
   3   3  15     3905.28     3831.66    318.27 o 
   4   3  15        7.86      124.06     98.41 o 
   5   3  15       91.70      162.70     89.92 o 
   6   3  15      501.19      617.82     83.23 o 
   7   3  15     1112.87     1045.00     95.51 o 
   8   3  15     1103.29     1232.44    102.05 o 
   9   3  15      162.67      278.27    104.72 o 
  10   3  15      714.64      593.43    106.88 o 
 -11   4  15      179.69      301.13    122.08 o 
 -10   4  15      218.11      344.95    119.13 o 
  -9   4  15     1417.72     1451.79    125.65 o 
  -8   4  15     8431.21     8209.28    592.61 o 
  -7   4  15     4619.98     4442.64    407.59 o 
  -6   4  15     3474.35     3901.29    407.03 o 
  -5   4  15     3821.37     3722.58    260.81 o 
  -4   4  15     3425.87     3731.79    359.60 o 
  -3   4  15     1968.60     1988.82    271.18 o 
  -2   4  15     2615.43     2893.36    316.53 o 
  -1   4  15     3983.70     3782.43    456.73 o 
   0   4  15      381.23      511.69    118.11 o 
   1   4  15     3207.56     3297.30    226.40 o 
   2   4  15     2777.07     2703.91    140.15 o 
   3   4  15      404.20      588.87    199.27 o 
   4   4  15       16.08        8.10    109.87 o 
   5   4  15      132.67      310.94    136.62 o 
   6   4  15     1539.37     1526.13     97.17 o 
   7   4  15     8427.46     8249.43    595.22 o 
   8   4  15     2549.66     2640.66    169.71 o 
   9   4  15     1924.79     2105.18    192.61 o 
 -10   5  15        1.95      120.20    121.75 o 
  -9   5  15      123.43      256.99    148.50 o 
  -8   5  15     1540.28     1451.32    153.57 o 
  -7   5  15      908.92      841.87    107.82 o 
  -6   5  15     8794.63     8531.82    852.72 o 
  -5   5  15     1784.70     1762.43    132.18 o 
  -4   5  15      575.41      730.10    106.32 o 
  -3   5  15      138.18      108.87    120.75 o 
  -2   5  15       44.26      126.01    106.79 o 
  -1   5  15     1896.32     2016.81    196.28 o 
   0   5  15     1316.08     1344.29    147.20 o 
   1   5  15     6698.31     6518.73    176.24 o 
   2   5  15     7425.67     7198.35    521.03 o 
   3   5  15      120.54      171.83    113.65 o 
   4   5  15        7.37      247.15    115.36 o 
   5   5  15     1874.21     2186.56    167.38 o 
   6   5  15      147.76       59.89    116.36 o 
   7   5  15        2.32       92.59     97.66 o 
   8   5  15       72.66      315.40    139.15 o 
   9   5  15     1430.10     1611.29    207.49 o 
  -9   6  15     3182.50     2789.87    261.91 o 
  -8   6  15      667.87      809.48    142.47 o 
  -7   6  15     1573.99     1674.43    145.81 o 
  -6   6  15     1901.08     1982.78    189.03 o 
  -5   6  15     2157.87     2140.21    155.49 o 
  -4   6  15     3505.31     3615.71    208.41 o 
  -3   6  15       24.18       76.85    100.00 o 
  -2   6  15       20.52      100.44    103.18 o 
  -1   6  15     8475.54     9251.69    740.42 o 
   0   6  15       18.03      194.39    118.93 o 
   1   6  15     7064.25     6783.92    496.45 o 
   2   6  15      677.40      597.21    136.52 o 
   3   6  15     5202.91     4887.79    200.27 o 
   4   6  15     2584.42     2888.29    160.69 o 
   5   6  15     1751.08     1814.31    241.73 o 
   6   6  15       25.08       77.71    116.36 o 
   7   6  15       24.70       19.00    126.97 o 
   8   6  15        4.98     -100.05    177.24 o 
  -8   7  15     1691.26     1620.49    136.44 o 
  -7   7  15       43.33      113.71    140.55 o 
  -6   7  15     2172.99     2226.26    115.23 o 
  -5   7  15      788.67      806.60    108.62 o 
  -4   7  15       86.31      146.88    114.70 o 
  -3   7  15      115.34      247.65    101.62 o 
  -2   7  15     1587.33     1632.91    101.45 o 
  -1   7  15     1623.70     1703.99    125.69 o 
   0   7  15     7512.24     7293.43    170.64 o 
   1   7  15      170.25      269.17    119.56 o 
   2   7  15     5867.66     5759.95    504.14 o 
   3   7  15       25.43      266.04    163.56 o 
   4   7  15     3031.37     2976.28    157.14 o 
   5   7  15       34.94      160.60    194.27 o 
   6   7  15        3.37      254.21    156.12 o 
  -6   8  15      312.29      540.70    165.91 o 
  -5   8  15     1318.71     1435.85    110.50 o 
  -4   8  15       18.42      151.59    128.07 o 
  -3   8  15       32.28      138.75    128.99 o 
  -2   8  15      200.38      263.81    125.44 o 
  -1   8  15        0.42       31.04    164.27 o 
   0   8  15     1785.78     1859.81    188.65 o 
   1   8  15     1183.36     1077.17    111.85 o 
   2   8  15      288.96      529.17    212.53 o 
   3   8  15      356.28      432.59    164.27 o 
   4   8  15      849.42      691.78    153.12 o 
 -12   0  16       85.29      206.57    136.49 o 
 -11   0  16     3945.20     4068.30    749.03 o 
 -10   0  16     1551.13     1354.82    493.06 o 
  -9   0  16        2.69       24.25    126.56 o 
  -8   0  16     7418.70     6792.01    639.80 o 
  -7   0  16     4056.09     4076.73    458.63 o 
  -6   0  16      416.70      541.03    125.35 o 
  -5   0  16    24035.97    21788.95   2074.84 o 
  -4   0  16       89.13       88.64    119.75 o 
  -3   0  16    53821.35    53547.42   2534.41 o 
  -2   0  16     9209.51     9570.70    468.37 o 
  -1   0  16     9543.77    10305.79    682.51 o 
   0   0  16      519.99      488.96    107.61 o 
   1   0  16      778.50      814.23    129.32 o 
   2   0  16    16720.95    16640.50    874.30 o 
   3   0  16      145.76      492.64    177.97 o 
   4   0  16     4523.91     3983.84    551.76 o 
   5   0  16     5305.04     5261.44    415.82 o 
   6   0  16        8.67      211.32    160.50 o 
   7   0  16     1588.02     1480.91    159.95 o 
   8   0  16       33.77      139.91    154.90 o 
   9   0  16       19.11      347.66    137.05 o 
  10   0  16     4488.90     4946.35    238.33 o 
 -12   1  16      770.13      893.97    152.11 o 
 -11   1  16      415.07      491.77     90.00 o 
 -10   1  16     2517.97     2461.40    122.97 o 
  -9   1  16      123.23      345.01     99.48 o 
  -8   1  16       69.69      208.83     87.61 o 
  -7   1  16       34.55      221.52     85.73 o 
  -6   1  16     8702.12     9311.73    616.06 o 
  -5   1  16     3129.47     3277.74    126.73 o 
  -4   1  16     9222.75     9257.37    400.68 o 
  -3   1  16     1198.10     1258.96     87.27 o 
  -2   1  16     5835.75     6042.82    191.67 o 
  -1   1  16      201.98      345.41     90.04 o 
   0   1  16     1237.09     1281.54     80.76 o 
   1   1  16      285.23      324.39     98.40 o 
   2   1  16     9311.88     9000.76    337.02 o 
   3   1  16       66.67      118.48    104.29 o 
   4   1  16     1459.34     1511.31    104.47 o 
   5   1  16     2458.54     2307.35    101.55 o 
   6   1  16      461.71      383.21    100.18 o 
   7   1  16       60.66      216.63    102.67 o 
   8   1  16      121.64      102.73    109.25 o 
   9   1  16       12.75       67.95    101.17 o 
  10   1  16     2410.53     2501.96    135.24 o 
 -11   2  16       36.47       82.81    101.77 o 
 -10   2  16      686.95      668.22     99.77 o 
  -9   2  16      612.58      635.42    100.46 o 
  -8   2  16      752.81      781.95    103.10 o 
  -7   2  16      714.22      385.25    163.61 o 
  -6   2  16      160.21      436.96    112.71 o 
  -5   2  16     2056.86     2207.77    117.14 o 
  -4   2  16      466.94      604.08     91.09 o 
  -3   2  16     1038.15     1163.33    101.99 o 
  -2   2  16     4985.88     4670.27    204.63 o 
  -1   2  16      220.98      327.72     89.50 o 
   0   2  16     2439.91     2373.31    102.28 o 
   1   2  16    11234.41    11425.04    558.82 o 
   2   2  16      163.79      266.00    111.81 o 
   3   2  16    14704.13    14111.49    909.13 o 
   4   2  16      325.69      320.47    112.82 o 
   5   2  16     7055.22     7044.78    534.42 o 
   6   2  16     4600.36     4213.71    336.19 o 
   7   2  16      788.30      734.89     98.52 o 
   8   2  16      917.81     1039.53     95.27 o 
   9   2  16      560.93      639.09     91.67 o 
  10   2  16      156.44      359.64     96.55 o 
 -11   3  16     2726.97     2725.01    110.07 o 
 -10   3  16        3.38      185.23    130.53 o 
  -9   3  16     1707.03     1580.21    109.41 o 
  -8   3  16      648.03      549.82    127.94 o 
  -7   3  16      723.20      847.50    103.57 o 
  -6   3  16       34.30       24.35    109.31 o 
  -5   3  16     9097.31     8961.95    596.05 o 
  -4   3  16    12200.08    11818.69    725.57 o 
  -3   3  16      558.55      520.37    135.26 o 
  -2   3  16       39.71      271.57    120.89 o 
  -1   3  16      323.42      488.13    103.02 o 
   0   3  16     7389.80     7169.46    219.34 o 
   1   3  16      224.63      247.95     93.33 o 
   2   3  16     2493.20     2694.24    133.15 o 
   3   3  16     5050.91     4998.25    304.36 o 
   4   3  16    19551.81    17773.30   1443.27 o 
   5   3  16     1495.33     1600.65    171.48 o 
   6   3  16     3550.15     3657.56    253.92 o 
   7   3  16      797.23      883.94     95.26 o 
   8   3  16       13.06      263.54    109.93 o 
   9   3  16      692.04      979.78    107.12 o 
  10   3  16      659.80      599.01    106.83 o 
 -10   4  16     1320.77     1419.26    126.60 o 
  -9   4  16      492.53      485.84    125.63 o 
  -8   4  16      700.01      701.45    106.96 o 
  -7   4  16      770.69      794.72    104.12 o 
  -6   4  16     1500.85     1546.94    168.24 o 
  -5   4  16     2602.32     2792.61    234.21 o 
  -4   4  16      432.80      582.94    116.10 o 
  -3   4  16      170.32      196.41    140.96 o 
  -2   4  16     4475.76     4728.42    355.68 o 
  -1   4  16     1867.19     1901.11    139.42 o 
   0   4  16      566.41      636.87    114.60 o 
   1   4  16      174.64      318.37    113.17 o 
   2   4  16      441.43      643.09    160.01 o 
   3   4  16     3018.68     3146.03    152.55 o 
   4   4  16      146.79      223.35    113.84 o 
   5   4  16      312.00      465.40    147.34 o 
   6   4  16     1498.47     1527.40    107.28 o 
   7   4  16      301.54      243.30    127.60 o 
   8   4  16       49.27      205.46    108.12 o 
   9   4  16      338.41      389.63    106.78 o 
 -10   5  16      137.49      425.07    171.66 o 
  -9   5  16     1697.73     1618.91    175.35 o 
  -8   5  16      335.53      404.42     95.40 o 
  -7   5  16     6380.35     6303.03    534.38 o 
  -6   5  16      168.65      322.23    119.44 o 
  -5   5  16     1325.23     1302.28    138.94 o 
  -4   5  16      355.62      291.52    109.59 o 
  -3   5  16     1843.75     2284.08    341.09 o 
  -2   5  16     4692.31     4918.04    265.69 o 
  -1   5  16      145.38      164.37     99.68 o 
   0   5  16      867.60      684.90    130.13 o 
   1   5  16     1008.59     1075.02    160.01 o 
   2   5  16     1419.74     1459.00    120.04 o 
   3   5  16      464.42      489.86    180.25 o 
   4   5  16     1483.82     1585.07    229.31 o 
   5   5  16      188.89      175.04    147.06 o 
   6   5  16      385.24      453.83    236.32 o 
   7   5  16       24.29      -61.39    105.30 o 
   8   5  16     1837.17     1974.11    207.84 o 
  -9   6  16      113.85      117.15    121.12 o 
  -8   6  16      748.94      736.86    125.52 o 
  -7   6  16      611.18      804.22    109.86 o 
  -6   6  16      324.54      405.15    129.20 o 
  -5   6  16      180.71      326.64    106.81 o 
  -4   6  16      169.77      150.09    104.89 o 
  -3   6  16     1277.13     1443.49    120.12 o 
  -2   6  16      416.28      518.70    123.31 o 
  -1   6  16      240.29      530.23     99.72 o 
   0   6  16       94.94      239.73    129.89 o 
   1   6  16     1871.62     1950.84    140.90 o 
   2   6  16        7.75      112.11    119.23 o 
   3   6  16        8.30       57.87    177.24 o 
   4   6  16      395.12      603.64    149.13 o 
   5   6  16        5.01      -68.39    123.75 o 
   6   6  16      499.22      722.11    121.29 o 
   7   6  16      302.81      464.42    159.19 o 
  -7   7  16      218.07      369.40    137.43 o 
  -6   7  16       30.82      229.12    117.58 o 
  -5   7  16        3.13      174.66    103.08 o 
  -4   7  16     5091.08     4968.04    294.63 o 
  -3   7  16      969.99     1431.34    207.55 o 
  -2   7  16      837.27      833.56    119.23 o 
  -1   7  16     1391.80     1514.63    125.00 o 
   0   7  16      355.11      542.71    149.70 o 
   1   7  16        5.38      109.30    125.33 o 
   2   7  16     1138.94      963.47    121.04 o 
   3   7  16      519.62      919.91    440.60 o 
   4   7  16      525.20      463.92    121.07 o 
   5   7  16       92.24      309.78    150.81 o 
   6   7  16        2.35      233.14    172.51 o 
  -5   8  16     2181.51     2423.29    131.58 o 
  -4   8  16      928.11      816.33    132.17 o 
  -3   8  16     2581.30     2560.66    140.68 o 
  -2   8  16      224.91      316.72    110.16 o 
  -1   8  16     3474.21     3321.66    163.36 o 
   0   8  16     1112.72     1096.18    107.66 o 
   1   8  16      678.01      809.86    126.68 o 
   2   8  16      786.82      724.10    122.03 o 
   3   8  16       10.67      129.94    262.36 o 
 -11   1  17     1639.42     1617.27    156.45 o 
 -10   1  17       49.58      136.41    107.27 o 
  -9   1  17      340.94      398.45    117.97 o 
  -8   1  17       12.95      156.58    101.77 o 
  -7   1  17      562.08      597.77     99.22 o 
  -6   1  17     3605.37     3353.06    256.12 o 
  -5   1  17    10975.22    10656.54    677.41 o 
  -4   1  17       79.34       88.38    102.19 o 
  -3   1  17     2889.75     2780.30     94.41 o 
  -2   1  17     2206.14     2186.47     98.89 o 
  -1   1  17     1752.15     1878.49    101.35 o 
   0   1  17     3045.68     3163.71     86.82 o 
   1   1  17     1775.63     1747.56     94.84 o 
   2   1  17      126.85      128.50     98.08 o 
   3   1  17     4779.35     4575.58    305.69 o 
   4   1  17     4071.33     3965.65    223.48 o 
   5   1  17     1406.67     1305.49    166.50 o 
   6   1  17      163.98      332.93     97.26 o 
   7   1  17     1022.57     1033.28    103.85 o 
   8   1  17       88.07      243.83     94.68 o 
   9   1  17     4648.50     4576.67    135.55 o 
  10   1  17      262.55      317.18    104.22 o 
 -11   2  17      240.92      277.41    107.93 o 
 -10   2  17     1071.41     1281.10     99.51 o 
  -9   2  17     5181.98     4790.18    256.75 o 
  -8   2  17     6310.07     5678.33    465.10 o 
  -7   2  17      116.95      292.56    155.57 o 
  -6   2  17     1500.04     1625.65    133.24 o 
  -5   2  17       47.69      170.75     89.35 o 
  -4   2  17       10.37       68.05     98.87 o 
  -3   2  17      935.22      959.11     99.29 o 
  -2   2  17       89.43      135.67    103.70 o 
  -1   2  17     9732.02     9794.94    324.38 o 
   0   2  17      928.19      972.87     99.48 o 
   1   2  17     2475.44     2439.25     99.38 o 
   2   2  17     2217.69     2124.77    107.51 o 
   3   2  17      589.67      583.67    106.85 o 
   4   2  17       62.20      171.51     99.09 o 
   5   2  17      731.60      608.76    103.29 o 
   6   2  17     4804.61     4284.98    376.37 o 
   7   2  17     6481.16     5857.63    840.31 o 
   8   2  17      335.72      410.00    104.49 o 
   9   2  17        2.05      213.01    105.03 o 
  10   2  17       32.33       57.41    106.49 o 
 -11   3  17        9.86       65.39    109.54 o 
 -10   3  17     1917.63     1770.76    155.22 o 
  -9   3  17      329.08      539.00    144.73 o 
  -8   3  17      126.36      132.41    141.86 o 
  -7   3  17       50.81      110.32    204.28 o 
  -6   3  17      546.80      569.26    121.13 o 
  -5   3  17       43.31       73.83    129.87 o 
  -4   3  17     7983.41     7801.51    566.00 o 
  -3   3  17      337.10      537.41    108.63 o 
  -2   3  17    10846.05    10903.04    682.53 o 
  -1   3  17       96.44      124.06     97.84 o 
   0   3  17     7108.59     7037.98    285.56 o 
   1   3  17      859.70      932.63     98.31 o 
   2   3  17     2767.43     2754.83    152.11 o 
   3   3  17      357.09      498.63     95.42 o 
   4   3  17     1823.13     1609.12    139.48 o 
   5   3  17        0.03       93.90    100.67 o 
   6   3  17      488.40      463.39     97.90 o 
   7   3  17      611.80      764.42    104.90 o 
   8   3  17      670.63      665.31    103.15 o 
   9   3  17      313.45      469.60     95.59 o 
 -10   4  17      310.28      352.02    120.09 o 
  -9   4  17     1457.30     1459.25    126.52 o 
  -8   4  17     2932.39     2553.10    183.25 o 
  -7   4  17     2310.57     2464.27    197.58 o 
  -6   4  17      603.75      798.95    101.88 o 
  -5   4  17     1401.31     1473.80    194.83 o 
  -4   4  17       31.16      182.95    106.23 o 
  -3   4  17     8315.94     8083.55   1346.88 o 
  -2   4  17     1239.04     1385.60    151.78 o 
  -1   4  17    12549.63    13477.54    921.93 o 
   0   4  17     3921.30     4062.52    335.96 o 
   1   4  17    13863.86    13112.18   1013.01 o 
   2   4  17      219.96      408.46    136.65 o 
   3   4  17     4474.81     4630.68    303.42 o 
   4   4  17       42.81      131.34    112.55 o 
   5   4  17        9.40      230.37    145.41 o 
   6   4  17      124.38      196.95    110.43 o 
   7   4  17       33.70      195.24    134.43 o 
   8   4  17      487.74      510.26    118.31 o 
   9   4  17       37.77       62.73    177.49 o 
  -9   5  17      277.68       94.07    193.53 o 
  -8   5  17     1550.67     1581.65    166.79 o 
  -7   5  17     1574.50     1581.81    143.09 o 
  -6   5  17      504.32      677.76    117.66 o 
  -5   5  17     1528.63     1635.13    162.20 o 
  -4   5  17     1672.38     1675.19    245.68 o 
  -3   5  17     1070.26     1031.12    101.78 o 
  -2   5  17    12483.77    12181.05    813.35 o 
  -1   5  17        3.45      214.78    103.91 o 
   0   5  17     8878.05     8941.44    312.69 o 
   1   5  17     1436.10     1582.67    144.20 o 
   2   5  17       18.56      179.75    145.42 o 
   3   5  17     1339.64     1473.88    206.28 o 
   4   5  17      213.82      293.66    147.06 o 
   5   5  17      901.64     1054.22    149.03 o 
   6   5  17     1961.48     2002.18    276.38 o 
   7   5  17      209.00      258.91    158.32 o 
   8   5  17     1819.67     1860.37    136.14 o 
  -8   6  17      828.34      860.14    130.19 o 
  -7   6  17     1956.18     1912.00    182.99 o 
  -6   6  17     1468.73     1697.95    130.48 o 
  -5   6  17      152.86      196.74    116.75 o 
  -4   6  17      319.43      421.27     97.52 o 
  -3   6  17     2844.03     2992.94    185.87 o 
  -2   6  17       41.04      126.88    116.00 o 
  -1   6  17      360.78      450.96     98.08 o 
   0   6  17      463.80      702.25    191.82 o 
   1   6  17     1046.16      884.29    194.27 o 
   2   6  17       22.36      106.84    147.13 o 
   3   6  17     1012.02     1218.67    164.26 o 
   4   6  17      950.60     1140.28    290.40 o 
   5   6  17     6770.55     6887.96    663.10 o 
   6   6  17      508.07      506.89    146.76 o 
   7   6  17     1444.76     1639.26    167.03 o 
  -7   7  17       52.14       89.66    123.74 o 
  -6   7  17      818.88      662.02    152.97 o 
  -5   7  17      698.32      888.69    123.58 o 
  -4   7  17       48.71      290.91    123.20 o 
  -3   7  17       94.36      338.23    111.65 o 
  -2   7  17      436.65      430.14    136.79 o 
  -1   7  17      632.91      828.49    106.34 o 
   0   7  17      555.25      736.91    114.46 o 
   1   7  17      898.57     1058.98    289.40 o 
   2   7  17      116.25      161.21    124.89 o 
   3   7  17       38.19       10.12    153.41 o 
   4   7  17      430.26      544.35    149.70 o 
   5   7  17       81.73      -43.73    166.36 o 
  -4   8  17      722.65      759.67    111.00 o 
  -3   8  17     2061.22     1908.67    125.35 o 
  -2   8  17      707.84      783.87    131.07 o 
  -1   8  17     3197.92     2876.39    104.84 o 
   0   8  17       76.33      206.77    116.93 o 
   1   8  17      741.46      932.88    128.49 o 
   2   8  17      829.42      870.65    141.27 o 
 -11   0  18      233.99      257.87    150.56 o 
 -10   0  18       62.86       32.55    120.90 o 
  -9   0  18      559.73      741.59    126.74 o 
  -8   0  18     2272.63     2474.72    321.31 o 
  -7   0  18     1976.81     1979.68    246.17 o 
  -6   0  18       10.78       67.22    156.44 o 
  -5   0  18       19.62       -1.82    164.22 o 
  -4   0  18      261.81      412.94    128.32 o 
  -3   0  18     1861.28     2112.41    128.29 o 
  -2   0  18    16593.66    15989.45    830.71 o 
  -1   0  18     5051.96     5259.12    332.78 o 
   0   0  18     1301.46     1360.71    106.78 o 
   1   0  18    22068.50    22101.12    957.52 o 
   2   0  18       83.51      311.03    119.25 o 
   3   0  18    18481.64    16749.23   2155.95 o 
   4   0  18      255.56      341.95    147.60 o 
   5   0  18      171.27      474.26    157.12 o 
   6   0  18    11936.48    10636.26   1086.49 o 
   7   0  18      392.46      543.23    159.95 o 
   8   0  18       58.42       66.40    165.62 o 
   9   0  18     1157.03     1167.65    317.43 o 
  10   0  18      714.94      860.03    275.38 o 
 -11   1  18      416.43      453.38     93.14 o 
 -10   1  18     1282.23     1196.24    116.02 o 
  -9   1  18      567.92      572.97    107.68 o 
  -8   1  18     3781.00     3677.55    261.41 o 
  -7   1  18      583.75      571.86    110.89 o 
  -6   1  18     2850.71     2615.54    115.40 o 
  -5   1  18      586.69      747.08    101.71 o 
  -4   1  18     2562.34     2569.03    108.10 o 
  -3   1  18      976.62      953.55     91.75 o 
  -2   1  18     6590.26     6433.57    168.61 o 
  -1   1  18     2150.19     2219.89    111.70 o 
   0   1  18    19665.21    20233.11    798.41 o 
   1   1  18       34.90       90.64     89.82 o 
   2   1  18     8400.78     8228.60    379.39 o 
   3   1  18     6519.67     6074.67    317.20 o 
   4   1  18     3101.52     2967.72    184.43 o 
   5   1  18       47.78       79.76    125.46 o 
   6   1  18       58.38      149.11    110.13 o 
   7   1  18       19.88      232.56     93.23 o 
   8   1  18     2559.93     2381.87    152.27 o 
   9   1  18       22.95      117.27    103.68 o 
 -11   2  18       39.79      195.59     95.73 o 
 -10   2  18      308.87      468.17    119.82 o 
  -9   2  18     4804.77     4844.30    261.39 o 
  -8   2  18     2331.94     2305.75    226.44 o 
  -7   2  18    11959.17    11160.25    865.88 o 
  -6   2  18      380.00      486.81     92.64 o 
  -5   2  18    11359.96    10598.37    670.50 o 
  -4   2  18      785.43      873.32     95.78 o 
  -3   2  18     5953.14     5945.91    269.95 o 
  -2   2  18       80.62      151.23    116.08 o 
  -1   2  18      879.27     1075.04    101.38 o 
   0   2  18      130.70      227.91     92.33 o 
   1   2  18     2279.82     2274.39     97.07 o 
   2   2  18      891.97     1038.20     97.61 o 
   3   2  18     1858.95     1826.97    158.12 o 
   4   2  18        0.86       33.44     96.08 o 
   5   2  18       75.79       93.43    129.49 o 
   6   2  18      923.30      920.25    124.16 o 
   7   2  18     1598.13     1332.73    261.47 o 
   8   2  18     2152.48     2219.96    102.94 o 
   9   2  18      192.92      225.70    103.00 o 
 -10   3  18      169.71      218.29    241.33 o 
  -9   3  18     2253.36     2219.30    256.73 o 
  -8   3  18      497.38      527.83    145.09 o 
  -7   3  18     1242.74     1473.84    253.35 o 
  -6   3  18    11071.84    10948.87    765.78 o 
  -5   3  18     2684.75     2808.25    230.74 o 
  -4   3  18     1178.00     1215.06    114.16 o 
  -3   3  18      979.69      907.87    108.69 o 
  -2   3  18     2955.97     2960.32    237.62 o 
  -1   3  18      998.88     1124.51    102.10 o 
   0   3  18      427.70      388.12    102.38 o 
   1   3  18       29.80      135.99     96.24 o 
   2   3  18     2721.38     2718.44    133.90 o 
   3   3  18     1176.86     1241.48    105.99 o 
   4   3  18     1414.32     1323.33     96.52 o 
   5   3  18      225.64      332.47    100.88 o 
   6   3  18      608.85      578.03    119.39 o 
   7   3  18       19.44      278.70    104.40 o 
   8   3  18       46.93      274.68    102.27 o 
   9   3  18      791.50      943.95    114.07 o 
 -10   4  18      429.16      325.52    165.67 o 
  -9   4  18      493.49      560.78    119.66 o 
  -8   4  18      651.97      565.69    149.55 o 
  -7   4  18        5.30        2.13    100.69 o 
  -6   4  18       26.84       63.34     98.92 o 
  -5   4  18      835.83      917.40    104.09 o 
  -4   4  18      708.42      676.16    111.32 o 
  -3   4  18       26.81     -102.09    246.87 o 
  -2   4  18     1118.38     1319.37     94.73 o 
  -1   4  18     2999.33     3246.00    144.80 o 
   0   4  18     1735.22     1693.55    109.59 o 
   1   4  18     2260.84     2258.00    169.72 o 
   2   4  18      631.81      715.10    118.89 o 
   3   4  18      907.90      976.13    119.39 o 
   4   4  18     2327.53     2382.77    237.77 o 
   5   4  18      439.69      485.71    136.62 o 
   6   4  18      206.75      512.25    111.59 o 
   7   4  18      708.87      873.06    175.57 o 
   8   4  18      260.87      410.52    118.46 o 
  -9   5  18       48.78       46.77    127.94 o 
  -8   5  18      300.13      432.71    109.36 o 
  -7   5  18     1315.40     1295.81    226.58 o 
  -6   5  18       44.41      259.77    146.27 o 
  -5   5  18      923.51      814.29    167.77 o 
  -4   5  18      495.47      598.81    291.25 o 
  -3   5  18      968.69      997.62    144.22 o 
  -2   5  18     2258.75     2174.60    168.79 o 
  -1   5  18      339.62      504.20    120.69 o 
   0   5  18     5496.37     5375.41    341.28 o 
   1   5  18     1677.73     1679.11    130.63 o 
   2   5  18     2198.01     2222.72    150.56 o 
   3   5  18      332.74      143.66    160.73 o 
   4   5  18     1861.72     2021.44    150.26 o 
   5   5  18     1491.07     1460.32    162.84 o 
   6   5  18      122.39      241.94    157.29 o 
   7   5  18      316.29      458.19    151.89 o 
  -8   6  18      900.15     1031.96    135.00 o 
  -7   6  18      731.43      746.99    124.13 o 
  -6   6  18        4.10       40.79    143.30 o 
  -5   6  18      188.28      386.56    113.12 o 
  -4   6  18     1649.59     1598.44    122.54 o 
  -3   6  18     3032.07     3232.90    217.38 o 
  -2   6  18     1350.67     1402.66    118.58 o 
  -1   6  18      177.17      363.75    103.47 o 
   0   6  18       20.35      250.75    122.13 o 
   1   6  18      333.90      494.28    159.27 o 
   2   6  18       17.93      -17.02    217.30 o 
   3   6  18       16.69      224.10    150.56 o 
   4   6  18      955.94     1091.57    149.93 o 
   5   6  18     1071.33     1176.61    118.49 o 
   6   6  18     1335.24     1456.37    164.87 o 
  -6   7  18      656.73      637.18    148.10 o 
  -5   7  18      230.83      431.65    124.75 o 
  -4   7  18     1270.44     1268.48    124.28 o 
  -3   7  18       11.05      193.98    129.82 o 
  -2   7  18     1028.71     1329.70    176.99 o 
  -1   7  18      614.68      699.13    111.00 o 
   0   7  18      497.85      636.49    102.42 o 
   1   7  18      740.53      706.02    140.90 o 
   2   7  18     3695.82     3334.08    333.15 o 
   3   7  18        3.69       40.71    220.30 o 
   4   7  18       12.89     -125.01    151.03 o 
  -3   8  18      190.58      295.02    115.12 o 
  -2   8  18        9.59      209.01    185.69 o 
  -1   8  18     1919.70     1855.00     99.10 o 
   0   8  18        8.59      235.40    112.19 o 
   1   8  18     1490.86     1186.03    129.99 o 
 -11   1  19     1279.72     1325.27     93.96 o 
 -10   1  19       57.62      269.29    103.57 o 
  -9   1  19      379.85      470.85     89.58 o 
  -8   1  19      744.26      790.54     99.73 o 
  -7   1  19       86.46      153.21    101.74 o 
  -6   1  19     6906.90     6211.04    377.24 o 
  -5   1  19     6653.30     6042.96    229.85 o 
  -4   1  19     2880.53     2852.20    128.75 o 
  -3   1  19      231.95      312.22     87.96 o 
  -2   1  19     4357.64     4230.90    113.32 o 
  -1   1  19      128.23      149.87     77.82 o 
   0   1  19     3119.22     3153.63    123.26 o 
   1   1  19       83.63      168.49     88.09 o 
   2   1  19     1384.83     1376.78    100.96 o 
   3   1  19     6426.83     6162.85    231.08 o 
   4   1  19       37.55      208.18    106.85 o 
   5   1  19     1745.23     1610.69    142.51 o 
   6   1  19      111.40      193.32    107.30 o 
   7   1  19     1064.65      952.34    111.68 o 
   8   1  19       79.88      227.95    100.19 o 
   9   1  19     1739.17     1777.74    107.71 o 
 -10   2  19      203.36      314.12    116.01 o 
  -9   2  19      513.73      563.63    110.97 o 
  -8   2  19     1713.81     1535.92    364.18 o 
  -7   2  19      111.09      155.08    107.16 o 
  -6   2  19      648.34      520.51     94.77 o 
  -5   2  19     2071.61     2067.35    162.07 o 
  -4   2  19        0.93      188.75     93.66 o 
  -3   2  19    18064.81    16716.96    780.08 o 
  -2   2  19      847.76      888.91    110.89 o 
  -1   2  19      508.36      562.10    119.06 o 
   0   2  19     1377.53     1652.18     97.92 o 
   1   2  19     4601.89     4389.28    145.38 o 
   2   2  19       47.20      194.46    100.06 o 
   3   2  19     1163.84     1180.58    145.11 o 
   4   2  19        2.37      153.19    100.10 o 
   5   2  19     3277.29     3200.07    294.01 o 
   6   2  19      142.75      250.03    205.42 o 
   7   2  19      356.63      395.06    159.13 o 
   8   2  19        9.43      317.35    103.46 o 
   9   2  19      728.29      790.48     97.57 o 
 -10   3  19      449.84      456.24    133.97 o 
  -9   3  19     1590.31     1562.03    113.62 o 
  -8   3  19      106.08      184.59    143.90 o 
  -7   3  19     1063.94      862.94    156.44 o 
  -6   3  19     1449.61     1653.47    123.72 o 
  -5   3  19      160.41      208.01    128.82 o 
  -4   3  19     1778.67     1812.82    114.18 o 
  -3   3  19      447.64      585.28    109.78 o 
  -2   3  19      255.40      372.38     94.50 o 
  -1   3  19      762.49      865.41     97.63 o 
   0   3  19       81.33      189.88    101.36 o 
   1   3  19     1031.24     1134.59     96.50 o 
   2   3  19     7556.69     7163.74    287.80 o 
   3   3  19     1240.27     1356.04     95.23 o 
   4   3  19     2227.13     1890.37    129.16 o 
   5   3  19      758.95      732.92    105.90 o 
   6   3  19     1209.76      997.21    113.92 o 
   7   3  19      701.17      783.02    112.23 o 
   8   3  19      265.21      542.90    107.01 o 
  -9   4  19      867.30      915.22    100.81 o 
  -8   4  19      875.78      772.89    189.26 o 
  -7   4  19     1191.91     1266.77    134.28 o 
  -6   4  19      132.24      204.28     98.34 o 
  -5   4  19      163.59      214.08    113.70 o 
  -4   4  19     2654.92     2659.18    259.30 o 
  -3   4  19      318.41      393.50    130.15 o 
  -2   4  19      305.65      481.13     96.91 o 
  -1   4  19       30.58      119.03     89.93 o 
   0   4  19     1999.35     1957.66    169.93 o 
   1   4  19     7581.63     7237.32    406.90 o 
   2   4  19     2028.15     1909.40    166.91 o 
   3   4  19     5927.17     5554.28    372.38 o 
   4   4  19      480.31      576.26    113.79 o 
   5   4  19     4761.27     5030.16    468.31 o 
   6   4  19     3324.15     3580.71    232.41 o 
   7   4  19      427.58      468.81    138.98 o 
   8   4  19       77.89      168.92    131.25 o 
  -8   5  19       96.68      201.15     95.98 o 
  -7   5  19      347.59      364.46    139.67 o 
  -6   5  19      123.27      187.06    115.78 o 
  -5   5  19     1020.59     1081.81    263.33 o 
  -4   5  19     7656.80     7645.34   1305.90 o 
  -3   5  19       71.96       19.89     96.71 o 
  -2   5  19     2021.41     1961.77    101.97 o 
  -1   5  19       56.99      172.94    106.78 o 
   0   5  19       46.58       31.37    128.68 o 
   1   5  19     1345.77     1175.67    257.28 o 
   2   5  19      949.88      871.54    129.26 o 
   3   5  19     1635.85     1762.07    227.14 o 
   4   5  19     4482.29     4026.01    263.76 o 
   5   5  19      206.39      411.34    171.23 o 
   6   5  19     1125.91     1425.04    164.26 o 
   7   5  19      159.04      166.85    264.36 o 
  -7   6  19     1698.38     1874.06    255.25 o 
  -6   6  19      529.36      573.54    256.50 o 
  -5   6  19     7462.27     6909.48    694.93 o 
  -4   6  19      196.75      206.24    101.93 o 
  -3   6  19     4985.23     4725.79    256.50 o 
  -2   6  19      792.92      895.61    106.25 o 
  -1   6  19     6793.97     7008.73    331.85 o 
   0   6  19      301.31      209.92    124.99 o 
   1   6  19      246.68      476.35    131.63 o 
   2   6  19      480.86      766.23    119.03 o 
   3   6  19     1950.67     1948.61    152.24 o 
   4   6  19      154.24      118.43    149.38 o 
   5   6  19      400.30      637.44    163.52 o 
  -5   7  19      788.76      712.47    132.02 o 
  -4   7  19     4629.72     4499.85    138.10 o 
  -3   7  19      204.84      439.25    125.10 o 
  -2   7  19     5121.71     5128.67    233.11 o 
  -1   7  19       58.84      239.08    112.74 o 
   0   7  19       17.96      140.13    110.43 o 
   1   7  19       63.41      252.03    120.92 o 
   2   7  19      508.70      552.33    160.87 o 
   3   7  19      799.91     1096.39    299.41 o 
 -10   0  20     1468.90     1463.82    206.71 o 
  -9   0  20    20925.12    18843.27   1780.45 o 
  -8   0  20     6328.80     6298.75    706.22 o 
  -7   0  20     4974.47     4557.10    378.52 o 
  -6   0  20      887.00      745.90    289.40 o 
  -5   0  20     2157.11     2127.35    162.14 o 
  -4   0  20     1353.62     1477.96    281.83 o 
  -3   0  20       25.95      -39.47    118.30 o 
  -2   0  20       12.30      146.91    124.02 o 
  -1   0  20    13886.44    14466.93    608.49 o 
   0   0  20     3616.68     3565.57    179.80 o 
   1   0  20     1374.58     1429.20    123.43 o 
   2   0  20     2866.16     2920.40    128.27 o 
   3   0  20      393.34      332.38    161.27 o 
   4   0  20      484.28      270.71    198.27 o 
   5   0  20     1195.63     1032.12    171.92 o 
   6   0  20    11158.70    10036.76   1139.56 o 
   7   0  20     3104.08     2577.17    243.33 o 
   8   0  20      982.98      914.22    163.52 o 
   9   0  20      207.47      395.11    133.73 o 
 -10   1  20      602.92      619.43     89.06 o 
  -9   1  20      951.47      967.29    100.32 o 
  -8   1  20     1163.15     1170.94     96.29 o 
  -7   1  20      683.63      864.45    202.14 o 
  -6   1  20     4826.78     4089.18    135.29 o 
  -5   1  20      169.01      165.89    100.47 o 
  -4   1  20     3129.96     3152.76    100.20 o 
  -3   1  20       40.82      109.50     93.38 o 
  -2   1  20     3282.67     3383.89    141.66 o 
  -1   1  20      805.37      994.39     77.56 o 
   0   1  20     4048.05     4169.70    128.02 o 
   1   1  20      383.21      336.38     92.80 o 
   2   1  20     1022.88     1131.21    102.86 o 
   3   1  20       41.47      106.17    107.35 o 
   4   1  20     2967.20     2554.75    268.84 o 
   5   1  20        2.14       43.65    109.76 o 
   6   1  20     1537.46     1449.30    114.60 o 
   7   1  20       89.48      324.73    108.78 o 
   8   1  20      539.16      561.29    119.87 o 
 -10   2  20      118.83      196.32    127.13 o 
  -9   2  20        4.70     -106.56    159.46 o 
  -8   2  20      192.56      240.35    110.91 o 
  -7   2  20      219.85      199.20    109.76 o 
  -6   2  20      109.01      209.56    102.07 o 
  -5   2  20      971.28      902.46     98.15 o 
  -4   2  20      251.92      237.81    102.00 o 
  -3   2  20     6987.39     6875.96    306.86 o 
  -2   2  20     1197.22     1241.69    114.76 o 
  -1   2  20     6960.74     6854.14    617.32 o 
   0   2  20      811.90      980.83     88.30 o 
   1   2  20     4587.40     4271.00    210.17 o 
   2   2  20      514.44      629.85    106.45 o 
   3   2  20     1134.57     1071.17    108.79 o 
   4   2  20     2182.93     2039.30    103.45 o 
   5   2  20     2202.87     2177.40    170.51 o 
   6   2  20     1290.64     1280.12    193.63 o 
   7   2  20     1495.99     1320.67    180.92 o 
   8   2  20       67.53       12.98    112.59 o 
  -9   3  20       30.22      179.23    114.83 o 
  -8   3  20     1597.58     1385.97    133.57 o 
  -7   3  20      221.03      453.96    148.54 o 
  -6   3  20     3321.26     3132.05    291.96 o 
  -5   3  20     1092.56     1137.93    111.49 o 
  -4   3  20     2494.70     2472.46    281.55 o 
  -3   3  20      528.16      634.12    114.97 o 
  -2   3  20    17145.46    17152.03    804.16 o 
  -1   3  20     1210.73     1267.12     90.53 o 
   0   3  20    17582.47    17237.21    633.38 o 
   1   3  20      453.38      473.25     97.20 o 
   2   3  20        4.13      128.40     93.93 o 
   3   3  20     3496.96     3159.70    174.65 o 
   4   3  20        1.12      142.12     95.57 o 
   5   3  20       59.45      128.13    102.01 o 
   6   3  20     2125.07     1921.81    196.91 o 
   7   3  20       19.68      264.05    150.23 o 
   8   3  20     2878.13     2604.04    146.85 o 
  -9   4  20       35.40      253.14    107.06 o 
  -8   4  20      239.29      330.25    209.29 o 
  -7   4  20     1861.37     1957.26    154.36 o 
  -6   4  20      193.52      305.61     97.77 o 
  -5   4  20       59.83     -104.40    120.54 o 
  -4   4  20       30.57       89.51    111.92 o 
  -3   4  20     1969.81     1958.69    111.35 o 
  -2   4  20     1128.79     1208.75    124.90 o 
  -1   4  20        4.60      216.72     94.88 o 
   0   4  20      818.50      858.51    111.57 o 
   1   4  20      945.98      981.55    119.88 o 
   2   4  20     1386.08     1132.34    112.52 o 
   3   4  20      279.56      215.69    112.09 o 
   4   4  20      148.49      142.11    121.40 o 
   5   4  20     1316.04     1387.11    115.02 o 
   6   4  20      389.90      506.10    125.13 o 
   7   4  20       58.14      171.84    140.65 o 
  -8   5  20     1677.58     1471.92    128.14 o 
  -7   5  20        2.44       48.68    135.37 o 
  -6   5  20     1017.26     1001.92    136.36 o 
  -5   5  20      251.62      278.18    140.59 o 
  -4   5  20     3922.87     3705.27    591.43 o 
  -3   5  20     2908.78     2705.87    211.31 o 
  -2   5  20     1255.52     1296.44     96.19 o 
  -1   5  20      331.11      357.81    103.40 o 
   0   5  20      752.88      805.94    123.50 o 
   1   5  20      886.03      980.88    130.27 o 
   2   5  20       67.15      216.03    117.41 o 
   3   5  20      108.02       57.60    119.28 o 
   4   5  20       17.80      -74.80    124.34 o 
   5   5  20       91.33      301.51    122.76 o 
   6   5  20        2.95      -79.90    124.77 o 
  -6   6  20      147.55       87.85    143.61 o 
  -5   6  20       16.19       90.53    175.70 o 
  -4   6  20       83.89      280.15    112.95 o 
  -3   6  20      436.78      529.25    129.95 o 
  -2   6  20      702.82      702.91    108.95 o 
  -1   6  20       15.55      362.99    190.64 o 
   0   6  20      791.21      846.39    143.73 o 
   1   6  20       27.71     -108.97    125.65 o 
   2   6  20      180.57      200.75    113.70 o 
   3   6  20      929.61      990.87    191.77 o 
   4   6  20      487.47      384.61    153.21 o 
   5   6  20      226.95      162.01    162.84 o 
  -4   7  20      139.21      262.97    122.13 o 
  -3   7  20      785.49      650.51    170.97 o 
  -2   7  20        1.83      126.83    116.40 o 
  -1   7  20      139.57      242.25    102.51 o 
   0   7  20      840.82      986.78    103.87 o 
   1   7  20     1075.45      936.32    121.20 o 
   2   7  20      378.49      346.59    122.85 o 
 -10   1  21      181.23      127.45    103.82 o 
  -9   1  21     1699.69     1639.04    124.25 o 
  -8   1  21      517.22      523.36     99.01 o 
  -7   1  21      383.36      384.29    103.84 o 
  -6   1  21     1127.26     1088.06    107.97 o 
  -5   1  21      508.06      587.37     97.68 o 
  -4   1  21       47.49      152.98     94.21 o 
  -3   1  21     3873.39     3681.74    200.88 o 
  -2   1  21      780.05      839.02     92.68 o 
  -1   1  21     4322.56     4336.30    155.50 o 
   0   1  21     1598.65     1709.93     83.26 o 
   1   1  21      776.18      866.14     92.13 o 
   2   1  21      126.51      121.82     93.00 o 
   3   1  21     7438.50     7128.36    335.20 o 
   4   1  21      806.32      930.64    132.11 o 
   5   1  21      597.22      680.71    107.52 o 
   6   1  21      100.98      278.38    117.49 o 
   7   1  21      302.43      158.54    113.44 o 
   8   1  21      504.13      665.20    112.97 o 
  -9   2  21      179.64      344.50     97.91 o 
  -8   2  21       12.68      189.01    117.07 o 
  -7   2  21      621.49      667.67    111.33 o 
  -6   2  21     1346.34     1371.71    120.31 o 
  -5   2  21        8.10      112.54     98.39 o 
  -4   2  21     3040.25     2890.63    138.72 o 
  -3   2  21     2233.87     2127.28    108.72 o 
  -2   2  21      572.05      696.28     99.10 o 
  -1   2  21     1433.58     1442.65    127.98 o 
   0   2  21     2007.88     2079.66     85.89 o 
   1   2  21     4616.86     4299.80    139.80 o 
   2   2  21       43.82      -51.82    109.17 o 
   3   2  21     4284.83     4561.61    354.35 o 
   4   2  21       23.33      154.61    102.66 o 
   5   2  21      737.24      746.44    117.97 o 
   6   2  21     1241.50     1327.25    232.12 o 
   7   2  21       79.55      308.37    125.97 o 
   8   2  21        0.39      161.16    120.42 o 
  -9   3  21        9.56      110.96    125.50 o 
  -8   3  21     1055.36     1271.74    142.56 o 
  -7   3  21     2898.33     2509.00    343.55 o 
  -6   3  21     4174.89     4093.98    292.83 o 
  -5   3  21       10.08      138.66    114.42 o 
  -4   3  21     1541.95     1314.80    123.72 o 
  -3   3  21      166.58      178.75    111.73 o 
  -2   3  21       88.41      132.27     94.23 o 
  -1   3  21      396.18      371.23     96.77 o 
   0   3  21     2617.02     2743.05    139.96 o 
   1   3  21     2315.78     2320.33    120.48 o 
   2   3  21     2934.75     2731.11    100.22 o 
   3   3  21       42.89      129.97     97.76 o 
   4   3  21      725.05      774.27     94.73 o 
   5   3  21      558.94      621.13    106.21 o 
   6   3  21      218.15      163.75    115.68 o 
   7   3  21       65.96      304.05    115.45 o 
  -8   4  21       90.34      107.97    123.13 o 
  -7   4  21     3512.95     3597.66    396.03 o 
  -6   4  21       20.40      240.54    109.65 o 
  -5   4  21     8770.72     8474.24    733.37 o 
  -4   4  21       34.29      170.65    112.33 o 
  -3   4  21     7649.93     7507.40    523.23 o 
  -2   4  21      239.05      337.41     92.17 o 
  -1   4  21      128.83       38.27    100.62 o 
   0   4  21      749.63      917.10     96.62 o 
   1   4  21       77.48      252.93    109.02 o 
   2   4  21     1601.15     1686.34    183.25 o 
   3   4  21     3475.46     3443.56    317.12 o 
   4   4  21       12.19      -47.86    109.54 o 
   5   4  21     1725.73     1811.83    125.31 o 
   6   4  21      408.95      396.85    114.90 o 
  -7   5  21      248.25      395.31    157.48 o 
  -6   5  21     6964.96     6298.20    933.81 o 
  -5   5  21     2214.09     2111.85    370.32 o 
  -4   5  21      127.81      162.98     99.66 o 
  -3   5  21       17.28      160.68    103.31 o 
  -2   5  21       25.85       58.36     95.87 o 
  -1   5  21      415.17      527.88    108.63 o 
   0   5  21     3223.57     2832.94    167.37 o 
   1   5  21      179.30      357.19    120.19 o 
   2   5  21     7340.19     6968.98    437.25 o 
   3   5  21      656.02      660.29    126.06 o 
   4   5  21       53.67      299.30    133.69 o 
   5   5  21       27.04      167.18    125.43 o 
  -6   6  21      343.80      301.86    149.40 o 
  -5   6  21        4.24      161.79    119.93 o 
  -4   6  21      131.60       98.70    112.77 o 
  -3   6  21      238.58      136.61    101.18 o 
  -2   6  21     1052.94     1230.30    113.13 o 
  -1   6  21     4168.03     4094.48    150.61 o 
   0   6  21        7.62      -37.48    105.03 o 
   1   6  21     4026.85     3808.30    211.69 o 
   2   6  21     1245.25     1273.16    190.57 o 
   3   6  21      874.07      585.01    124.48 o 
   4   6  21     1216.65     1174.50    120.61 o 
  -2   7  21      255.94      193.43    107.57 o 
  -1   7  21       75.07      191.68    111.88 o 
   0   7  21     1838.35     1705.30    117.65 o 
   1   7  21      278.15      384.79    152.53 o 
  -9   0  22     2219.44     1755.33    241.33 o 
  -8   0  22     1393.86     1288.10    162.14 o 
  -7   0  22     2069.37     1771.99    148.83 o 
  -6   0  22       11.27      205.28    221.30 o 
  -5   0  22     3751.03     3154.64    180.25 o 
  -4   0  22      142.49       59.82    122.67 o 
  -3   0  22    16947.79    16439.75    626.59 o 
  -2   0  22      210.32      347.86    123.82 o 
  -1   0  22       33.06       14.70    111.85 o 
   0   0  22     5083.55     5398.31    254.09 o 
   1   0  22      521.37      559.59    134.42 o 
   2   0  22     5034.73     5161.17    536.73 o 
   3   0  22     1018.42     1114.57    169.23 o 
   4   0  22      618.33      672.47    169.94 o 
   5   0  22     8213.38     7256.39   1044.43 o 
   6   0  22     1347.52     1012.95    173.90 o 
   7   0  22      374.99      474.13    151.89 o 
  -9   1  22     1295.62     1166.76    111.44 o 
  -8   1  22      129.41      256.89    115.76 o 
  -7   1  22       22.55      140.70    108.76 o 
  -6   1  22     7928.80     6859.27    366.25 o 
  -5   1  22     1051.97      972.23     97.72 o 
  -4   1  22     6168.24     5439.91    272.13 o 
  -3   1  22        1.57       67.49     86.03 o 
  -2   1  22     7798.27     7058.41    229.21 o 
  -1   1  22       24.83      139.08     76.36 o 
   0   1  22     2762.79     2897.81     86.56 o 
   1   1  22      393.38      472.74     83.98 o 
   2   1  22     8772.25     8243.27    261.68 o 
   3   1  22      925.64      896.99    101.60 o 
   4   1  22     3848.87     3448.46    334.17 o 
   5   1  22      208.25      225.25    127.79 o 
   6   1  22     3368.46     2695.41    116.28 o 
   7   1  22      330.48      318.06    117.12 o 
  -9   2  22     1803.40     1767.57    233.28 o 
  -8   2  22      218.76      347.41    116.76 o 
  -7   2  22       37.72      215.98    119.21 o 
  -6   2  22      965.67      979.25    100.48 o 
  -5   2  22      887.74      852.84    102.45 o 
  -4   2  22     3450.98     3379.31    262.19 o 
  -3   2  22     3193.50     3103.21    121.41 o 
  -2   2  22     1057.17     1320.45     94.12 o 
  -1   2  22      805.02      724.87     81.40 o 
   0   2  22     2496.59     2517.89     90.06 o 
   1   2  22       30.45      288.83    101.08 o 
   2   2  22      306.93      345.91     96.87 o 
   3   2  22     2099.25     2076.71    184.24 o 
   4   2  22     1132.40     1224.42    121.41 o 
   5   2  22     1732.76     1745.55    225.37 o 
   6   2  22     1800.66     1718.51    145.43 o 
   7   2  22      147.69      282.61    133.72 o 
  -8   3  22      621.63      557.03    133.31 o 
  -7   3  22      943.99     1056.41    143.75 o 
  -6   3  22     2212.47     2064.21    195.81 o 
  -5   3  22      214.10      404.09    113.54 o 
  -4   3  22      509.82      467.98    115.15 o 
  -3   3  22     3278.97     3317.69    217.61 o 
  -2   3  22      131.91      275.38    100.21 o 
  -1   3  22      440.02      564.84     90.31 o 
   0   3  22      595.43      497.55     98.10 o 
   1   3  22       70.82      240.94    108.44 o 
   2   3  22       84.08      144.75     93.57 o 
   3   3  22      880.28     1055.59     94.45 o 
   4   3  22     1195.02     1328.31    137.18 o 
   5   3  22      358.56      413.23    100.24 o 
   6   3  22        2.66      149.60    121.95 o 
  -8   4  22      385.70      376.01    121.19 o 
  -7   4  22      685.51      757.20    121.85 o 
  -6   4  22       80.77      140.51    115.43 o 
  -5   4  22     1690.06     1609.57    154.65 o 
  -4   4  22       10.26       13.03    125.17 o 
  -3   4  22       18.76      218.25     99.27 o 
  -2   4  22      495.35      553.60     96.33 o 
  -1   4  22     1793.98     1945.13    166.59 o 
   0   4  22        3.51       80.19    103.08 o 
   1   4  22      648.98      794.77    109.98 o 
   2   4  22       14.96      143.61    115.53 o 
   3   4  22     1264.26     1213.73    111.68 o 
   4   4  22      156.90      170.45    110.38 o 
   5   4  22       42.82      112.77    116.00 o 
   6   4  22      177.60      346.89    142.22 o 
  -6   5  22      967.49      867.04    230.06 o 
  -5   5  22        2.99       70.43    117.32 o 
  -4   5  22     2208.03     2171.35    153.05 o 
  -3   5  22      243.72      134.01     95.55 o 
  -2   5  22     1863.74     1992.15    135.63 o 
  -1   5  22     1574.94     1605.98    139.91 o 
   0   5  22       16.06       -7.68    103.98 o 
   1   5  22     1091.19     1403.19    236.80 o 
   2   5  22        0.71      154.32    126.66 o 
   3   5  22     1229.62     1181.61    149.64 o 
   4   5  22      945.67     1126.26    154.06 o 
  -4   6  22      709.47      684.65    106.04 o 
  -3   6  22       13.51      231.99    105.58 o 
  -2   6  22       48.86       82.52    109.83 o 
  -1   6  22       43.92     -103.54    103.54 o 
   0   6  22     5714.70     5451.21    286.18 o 
   1   6  22       14.71     -126.82    126.82 o 
   2   6  22     1024.23     1213.55    168.49 o 
   3   6  22       49.77      177.79    134.10 o 
  -9   1  23      803.66      921.28    114.09 o 
  -8   1  23      670.64      493.66    114.38 o 
  -7   1  23      240.13      230.55    111.40 o 
  -6   1  23     2445.04     2191.85    182.94 o 
  -5   1  23       46.24      113.57    101.19 o 
  -4   1  23      390.75      370.20     95.27 o 
  -3   1  23     4244.87     3818.14    225.62 o 
  -2   1  23        6.71      128.57     78.31 o 
  -1   1  23     8269.16     8006.35    207.54 o 
   0   1  23      371.29      508.41     81.55 o 
   1   1  23      487.91      450.62     77.74 o 
   2   1  23      656.85      742.71     88.03 o 
   3   1  23     2725.95     2582.45    165.13 o 
   4   1  23      105.47      119.19    116.86 o 
   5   1  23       14.07      193.52    111.50 o 
   6   1  23       11.79        5.96    118.12 o 
   7   1  23       38.67      228.46    114.83 o 
  -8   2  23      196.84      419.51    133.31 o 
  -7   2  23      401.83      454.26    109.98 o 
  -6   2  23        0.66      119.97    152.63 o 
  -5   2  23     1558.73     1538.96    106.85 o 
  -4   2  23     2547.21     2516.90    109.35 o 
  -3   2  23      446.24      398.05    153.06 o 
  -2   2  23       17.23      201.35     89.82 o 
  -1   2  23     2744.62     2827.74    192.37 o 
   0   2  23     2440.20     2307.57     87.54 o 
   1   2  23      809.86      900.37     92.22 o 
   2   2  23      992.97     1096.16     91.33 o 
   3   2  23     1131.74     1007.39     98.01 o 
   4   2  23      134.05      180.39     99.94 o 
   5   2  23      591.12      675.82    209.33 o 
   6   2  23     1141.22      920.75    213.72 o 
  -8   3  23      138.76      -25.97    127.34 o 
  -7   3  23      629.99      563.54    140.02 o 
  -6   3  23       62.06      151.76    108.79 o 
  -5   3  23     1707.63     1697.40    123.14 o 
  -4   3  23     2441.77     2486.47    147.98 o 
  -3   3  23      919.19      961.25     97.88 o 
  -2   3  23     1790.49     1717.18    101.56 o 
  -1   3  23      137.20      253.68     91.31 o 
   0   3  23     3636.52     3348.00    127.87 o 
   1   3  23     1527.62     1469.00    112.65 o 
   2   3  23      212.97      163.74     92.29 o 
   3   3  23       26.01       57.63     91.79 o 
   4   3  23      309.74      362.22    101.40 o 
   5   3  23      246.15      477.56     98.70 o 
   6   3  23     1379.54     1230.10    118.59 o 
  -7   4  23       74.34      225.05    177.78 o 
  -6   4  23     1058.64      809.92    118.81 o 
  -5   4  23     1041.60     1023.06    110.79 o 
  -4   4  23       24.21      114.68    100.89 o 
  -3   4  23     8100.11     7599.11    494.41 o 
  -2   4  23       43.31      226.34     92.12 o 
  -1   4  23     2151.97     2135.70    130.91 o 
   0   4  23       47.37       56.20     97.46 o 
   1   4  23     2324.14     2090.54    149.57 o 
   2   4  23      485.46      715.69    117.03 o 
   3   4  23      178.41      140.14    117.96 o 
   4   4  23      517.51      466.40    116.66 o 
   5   4  23     5306.30     5148.60    297.76 o 
  -5   5  23        3.39      -82.20    114.94 o 
  -4   5  23        5.80       60.61    106.20 o 
  -3   5  23       66.16       72.14     92.73 o 
  -2   5  23     2694.21     2483.51    128.08 o 
  -1   5  23        1.32       64.31    108.53 o 
   0   5  23     5442.80     5490.19    319.42 o 
   1   5  23      343.26      199.83    114.07 o 
   2   5  23       96.65      370.61    126.82 o 
   3   5  23      389.66      534.24    127.63 o 
  -3   6  23      606.97      482.28    103.33 o 
  -2   6  23     1901.91     1792.00    163.61 o 
  -1   6  23      535.46      733.38    141.18 o 
   0   6  23      466.65      579.89    113.60 o 
   1   6  23      765.29      750.94    107.42 o 
  -8   0  24      306.41      463.49    162.84 o 
  -7   0  24     1229.39     1118.98    151.13 o 
  -6   0  24     8816.57     7744.49    208.28 o 
  -5   0  24     4055.70     3434.05    246.34 o 
  -4   0  24     8007.60     7673.72    208.83 o 
  -3   0  24       33.08      -19.95    124.35 o 
  -2   0  24      389.83      659.55    147.82 o 
  -1   0  24      416.09      462.96    114.33 o 
   0   0  24     3152.89     3149.62    140.78 o 
   1   0  24     2828.08     2580.23    206.11 o 
   2   0  24       21.96      180.82    137.00 o 
   3   0  24     5259.83     4692.00    337.46 o 
   4   0  24      604.05      577.03    157.29 o 
   5   0  24      346.06       84.62    171.92 o 
   6   0  24      612.19      522.29    154.22 o 
  -8   1  24      234.95      151.51    120.74 o 
  -7   1  24     3628.61     3027.25    112.77 o 
  -6   1  24      712.73      797.92    117.50 o 
  -5   1  24      531.68      611.01    102.25 o 
  -4   1  24      932.04      943.13    135.77 o 
  -3   1  24     1704.90     1665.16    125.66 o 
  -2   1  24      520.91      546.28     75.29 o 
  -1   1  24      451.26      570.75     83.87 o 
   0   1  24     3905.82     3973.34    170.99 o 
   1   1  24      562.23      633.10     83.98 o 
   2   1  24     2028.41     1911.89     92.94 o 
   3   1  24       50.19      129.95    103.02 o 
   4   1  24     1513.01     1412.11    117.29 o 
   5   1  24       68.33      254.43    116.95 o 
   6   1  24        0.59       67.25    112.33 o 
  -8   2  24      295.97       95.33    127.18 o 
  -7   2  24     1988.80     1764.55    152.50 o 
  -6   2  24       16.37       61.58    130.63 o 
  -5   2  24     2710.96     2545.53    166.79 o 
  -4   2  24      814.66      914.59    109.29 o 
  -3   2  24      500.91      617.45    100.52 o 
  -2   2  24     1069.58     1160.76    100.14 o 
  -1   2  24     1082.74     1057.23     82.07 o 
   0   2  24     3622.28     3465.09    138.98 o 
   1   2  24     2516.52     2617.72    112.98 o 
   2   2  24      909.91      800.68     98.69 o 
   3   2  24     2960.63     2978.27    172.62 o 
   4   2  24       62.19      206.18    105.78 o 
   5   2  24      808.07      533.30    154.70 o 
  -7   3  24      252.29      285.96    127.13 o 
  -6   3  24     6085.17     5469.79    372.61 o 
  -5   3  24      825.86      807.57    113.60 o 
  -4   3  24      703.23      767.96    109.61 o 
  -3   3  24      957.96     1089.09    143.36 o 
  -2   3  24       24.16       94.66     93.93 o 
  -1   3  24     1640.65     1678.92     91.24 o 
   0   3  24     1024.98     1093.61     94.90 o 
   1   3  24      509.84      730.15     97.68 o 
   2   3  24     8190.18     7413.38    254.07 o 
   3   3  24     2487.50     2301.63    129.72 o 
   4   3  24     1957.16     1964.52    110.61 o 
   5   3  24       17.43      159.78    109.85 o 
  -6   4  24      152.55      279.77    117.96 o 
  -5   4  24        8.62       43.64    144.82 o 
  -4   4  24       33.17      225.82    101.74 o 
  -3   4  24      811.21      609.03    104.19 o 
  -2   4  24      184.17      343.89     98.95 o 
  -1   4  24      109.16      286.48     99.92 o 
   0   4  24      883.07      994.20    109.10 o 
   1   4  24      118.61      220.89     97.10 o 
   2   4  24        3.57      269.46    111.77 o 
   3   4  24       17.56       25.11    107.46 o 
   4   4  24       49.58      262.11    118.80 o 
  -4   5  24      171.53      311.01     97.37 o 
  -3   5  24       13.58       98.45    103.75 o 
  -2   5  24      157.76      356.83    102.44 o 
  -1   5  24      400.50      342.93    103.13 o 
   0   5  24      482.33      520.37    110.99 o 
   1   5  24      251.90      379.11    116.13 o 
   2   5  24      144.91      154.85    134.46 o 
  -7   1  25     1962.55     1701.69    115.63 o 
  -6   1  25     2296.07     2003.75    115.64 o 
  -5   1  25     1466.04     1458.35    120.54 o 
  -4   1  25        0.32      105.25    118.47 o 
  -3   1  25     2227.05     2003.64     89.26 o 
  -2   1  25      520.27      510.10     80.19 o 
  -1   1  25     2234.92     2258.52     83.75 o 
   0   1  25       65.60      148.91     83.08 o 
   1   1  25       92.05      146.78     80.87 o 
   2   1  25     2423.32     2395.06    151.36 o 
   3   1  25      421.76      480.02    103.97 o 
   4   1  25      376.27      464.64    113.78 o 
   5   1  25        0.83      150.23    114.57 o 
  -7   2  25      148.64      324.66    127.34 o 
  -6   2  25      245.01      192.76    119.31 o 
  -5   2  25      739.60      840.70    138.46 o 
  -4   2  25      201.68      186.81    118.34 o 
  -3   2  25     3604.80     3470.24    111.40 o 
  -2   2  25      261.07      246.85     91.04 o 
  -1   2  25      956.92      910.44     90.62 o 
   0   2  25      284.72      292.09     91.96 o 
   1   2  25       27.13       57.73    107.63 o 
   2   2  25     1741.27     1680.88    129.03 o 
   3   2  25     2687.11     2606.34    133.10 o 
   4   2  25       45.27      310.82    114.87 o 
   5   2  25     3828.54     3703.62    392.27 o 
  -6   3  25     1366.52     1443.79    209.58 o 
  -5   3  25      522.87      568.54    118.64 o 
  -4   3  25      337.81      429.60     96.33 o 
  -3   3  25     3548.93     3509.59    186.73 o 
  -2   3  25     2609.69     2472.37    108.85 o 
  -1   3  25      545.51      720.25     90.95 o 
   0   3  25      670.15      709.18     99.17 o 
   1   3  25      202.99      517.10    100.58 o 
   2   3  25      595.35      782.41     96.36 o 
   3   3  25       69.52      210.81    100.84 o 
   4   3  25      122.81      131.88     93.80 o 
  -5   4  25      451.67      414.36    115.17 o 
  -4   4  25     2622.28     2424.81    275.53 o 
  -3   4  25     1092.65     1084.06     92.30 o 
  -2   4  25     1149.96     1230.27     94.52 o 
  -1   4  25     2647.13     2457.66    130.47 o 
   0   4  25     1922.27     1692.23    160.46 o 
   1   4  25      600.08      670.77    131.21 o 
   2   4  25      199.80      349.00    109.65 o 
   3   4  25       15.38       96.46    120.16 o 
  -2   5  25     1363.21     1361.31    108.89 o 
  -1   5  25      495.63      735.19    126.61 o 
   0   5  25        3.86      426.39    141.36 o 
  -6   0  26     1105.18     1070.72    164.98 o 
  -5   0  26      335.12      363.83    163.56 o 
  -4   0  26    10818.20     9669.30    351.48 o 
  -3   0  26      746.67      893.47    132.18 o 
  -2   0  26     1290.32     1328.81    116.15 o 
  -1   0  26     6456.75     6043.99    207.84 o 
   0   0  26     6078.75     5666.49    289.94 o 
   1   0  26     6328.33     6373.15    266.61 o 
   2   0  26      190.23      136.45    136.38 o 
   3   0  26      362.27      298.10    213.91 o 
   4   0  26     2409.66     2205.74    205.28 o 
  -6   1  26      232.87       84.11    116.15 o 
  -5   1  26      906.68      733.06    110.73 o 
  -4   1  26      745.65      904.07    105.15 o 
  -3   1  26     1526.09     1703.27    123.74 o 
  -2   1  26     3192.09     2948.82    114.77 o 
  -1   1  26     3175.63     3069.51     84.74 o 
   0   1  26     3998.78     3778.39     97.11 o 
   1   1  26       41.23      140.35     83.29 o 
   2   1  26     2139.25     2059.62    112.76 o 
   3   1  26      941.27     1056.89    109.09 o 
   4   1  26      121.13       16.51    104.63 o 
  -6   2  26     2354.59     1911.48    140.94 o 
  -5   2  26        8.00      147.16    106.56 o 
  -4   2  26      288.73      501.62    142.49 o 
  -3   2  26      837.10      868.16     92.21 o 
  -2   2  26       34.34      241.02     97.32 o 
  -1   2  26      865.27      900.71     95.06 o 
   0   2  26       25.72       80.64     85.86 o 
   1   2  26      644.87      863.51     91.02 o 
   2   2  26        0.69       72.86     88.72 o 
   3   2  26      110.26      222.44    103.82 o 
  -5   3  26       28.06      -14.62    109.84 o 
  -4   3  26      725.08      822.37    148.93 o 
  -3   3  26       98.75      105.62     95.28 o 
  -2   3  26        4.09      168.74    103.31 o 
  -1   3  26       37.15      190.42     94.81 o 
   0   3  26      293.14      243.55    102.42 o 
   1   3  26      105.28      199.62     95.86 o 
   2   3  26      105.67      153.82     93.43 o 
   3   3  26     1839.96     1493.22    113.72 o 
  -3   4  26      375.02      641.80    102.43 o 
  -2   4  26     1337.29     1352.80    119.26 o 
  -1   4  26      297.48      250.04     97.41 o 
   0   4  26       47.04      275.09    105.62 o 
   1   4  26      389.31      373.65     98.33 o 
  -5   1  27      919.78      783.55    107.26 o 
  -4   1  27      402.47      408.62    103.35 o 
  -3   1  27     1986.22     1879.05     85.32 o 
  -2   1  27      413.64      558.36     84.18 o 
  -1   1  27      103.25      258.82     85.72 o 
   0   1  27       98.29      215.28     84.48 o 
   1   1  27      112.46      202.21     89.70 o 
   2   1  27     1442.60     1515.15    118.67 o 
   3   1  27      227.67      259.41     98.69 o 
  -4   2  27     1101.08     1069.28    107.16 o 
  -3   2  27       27.84      129.86     90.72 o 
  -2   2  27      105.93      153.53     95.45 o 
  -1   2  27     1198.72     1231.83    103.13 o 
   0   2  27      181.43      261.13     89.62 o 
   1   2  27       57.37       62.98     94.68 o 
   2   2  27      182.38      390.98     89.46 o 
  -3   3  27       11.89       91.83    104.29 o 
  -2   3  27       15.51        1.09     98.13 o 
  -1   3  27      579.08      697.42     96.02 o 
   0   3  27     3045.11     2696.86    118.28 o 
  -3   0  28     1337.39     1410.97    117.65 o 
  -2   0  28     1925.04     1955.13    117.40 o 
  -1   0  28       63.19       80.21    112.91 o 
   0   0  28        8.67       21.08    133.67 o 
   1   0  28      723.56      613.55    135.58 o 
  -3   1  28     1269.30     1240.91     97.84 o 
  -2   1  28     1210.51     1379.45     99.33 o 
  -1   1  28       17.08       48.62     82.28 o 
   0   1  28        8.55       93.86     82.54 o 
   1   1  28       88.14      155.28     82.92 o 
  -1   2  28     2724.13     2201.25    266.90 o 
                                                 
